# Supplementary material for: Under-detection of blood culture-positive enteric fever cases: The impact of missing data and methods for adjusting incidence estimates
Source: PLoS Negl Trop Dis. 2020 Jan 16;14(1):e0007805. doi: 10.1371/journal.pntd.0007805 (PMC6964825; doi:10.1371/journal.pntd.0007805)
Supplement: S2 Code — R code for the analysis of blood culture data (Fig 1C & 1D and Fig 2B) (R) [file pntd.0007805.s005.R]

###----Voysey et al Under-detection of blood culture-positive enteric fever cases:----------------######
###-----------------the impact of missing data and methods for adjusting incidence estimates.-----######
####-----ANALYSIS OF PROBABILITY OF BLOOD CULTURE BEING POSITIVE----######

#Reproduce Fure 1 C& D and Figure 2B in paper-----------------------------

require(ggplot2)
require(mgcv)
require(doBy)
require(cowplot)
library(viridis)
library(scales)
theme_set(theme_cowplot())

fev<-read.csv("TyVACNepalPLoSNTD.csv")

#only keep those with a known blood culture result-------------------
fev<-fev[fev$Blood_culture_result !="",]
fev$culturepos<-(fev$Blood_culture_result=="S.Paratyphi" | fev$Blood_culture_result=="S.Typhi")

#GAM model- cubic spline smooth  - fever age ----------------------
gam1<-gam(culturepos ~ s(fever_age_round, bs="cs"),family=binomial(link='logit'),data=fev)
summary(gam1)
pred.gam1 <- as.data.frame(predict(gam1,type='response'))
names(pred.gam1)[1]<-"pred.gam1"
fev<-cbind(fev,pred.gam1[1])
fev.tab<-summaryBy(pred.gam1~fever_age_round,data=fev, FUN=mean)

#Probability of blood culture positive - by age group
tab1<-as.data.frame.matrix(table(fev$fever_age_round,fev$culturepos))
tab1$total<-tab1$"FALSE"+tab1$"TRUE"
tab1$prop<-tab1$"TRUE"/tab1$total
tab1$weight<-sqrt(tab1$total)
tab1$age<-as.numeric(rownames(tab1))
tab1<-cbind(tab1,fev.tab)

fev$culturepos01<-as.numeric(fev$culturepos == "TRUE")

#Figure 1C----------------
(p.age<-  ggplot(fev,aes(y=culturepos01, x=fever_age_round))+
  geom_smooth(stat = 'smooth', color = "#482878FF", method = 'gam', formula = y~s(x,  bs = "cs"), se=TRUE, fill="#482878FF", alpha=0.3)+
  geom_point(data=tab1, aes(y=prop, x=age, size=weight), shape = 21, colour="grey10", fill="#482878FF", alpha=0.5)+
  scale_x_continuous(breaks=seq(0,15,1), labels=c(seq(0,14,1),"15+"))+
  scale_y_continuous(breaks=seq(0,0.2,.025))+
  labs(y="Proportion culture positive", x="Age (Years)")+
  guides(size=FALSE))


### add in the proportions imputed through MI model-------------------

imputed.pct<-data.frame(
pct.imp=c(0.89011,
          0.94706,
          1.01770,
          0.64286,
          1,
         1.49,2.025,1.424,1.867,
         2.029,4.21,1.4,1.5,NA,1.4
          
),
age=seq(1,15,1)
)
imputed.pct$prop<-imputed.pct$pct.imp/100

#import data from multiple imputations--------------------------------------------
outmi<-read.csv("out_mi.csv")
tab2<-tab1[tab1$age != 0 & tab1$age < 16,]

#Figure 2B------------------------------------
(p.age.imp<-  
    ggplot(fev[fev$fever_age_round != 0,],aes(y=culturepos01, x=fever_age_round))+
    geom_smooth(stat = 'smooth', color = 'red3', method = 'gam', formula = y~s(x,  bs = "cs"), se=TRUE, alpha=0.3)+
    geom_smooth(data=outmi[outmi$fever_age_round != 0,], aes(y=avg_bcpos, x=fever_age_round),
                stat = 'smooth', color = 'blue3', method = 'gam', formula = y~s(x,  bs = "cs", k=5), se=TRUE, alpha=0.3)+

    geom_point(data=tab1[tab1$age != 0,], aes(y=prop, x=age, size=weight), shape = 21, colour="red4", fill="red3", alpha=0.5)+
    geom_point(data=imputed.pct, aes(y=prop, x=age, size=tab2$weight), shape = 21, colour="blue4", fill="blue3", alpha=0.5)+

    scale_x_continuous(breaks=seq(1,15,1), labels=c(seq(1,14,1),"15+"))+
    scale_y_continuous(breaks=seq(0,0.2,.025))+
    labs(y="Proportion culture positive", x="Age (Years)")+
    guides(size=FALSE))


###########--------------------------------------------------------------------------------------

fev1<-fev[!is.na(fev$current38),]
glm1<-glm(culturepos ~ fever_days + current38, family=binomial(link='logit'),data=fev1)
summary(glm1)
pred.glm1 <- as.data.frame(predict(glm1,type='response'))
names(pred.glm1)[1]<-"pred.glm1"
fev1<-cbind(fev1,pred.glm1[1])

#Probability of being blood culture positive
c38.1<-fev1[fev1$current38==1,]
c38.0<-fev1[fev1$current38==0,]
tab1.0<-as.data.frame.matrix(table(c38.0$fever_days,c38.0$culturepos))
tab1.1<-as.data.frame.matrix(table(c38.1$fever_days,c38.1$culturepos))
tab1.0$total.0<-tab1.0$"FALSE"+tab1.0$"TRUE"
tab1.1$total.1<-tab1.1$"FALSE"+tab1.1$"TRUE"

tab1.0$prop.0<-tab1.0$"TRUE"/tab1.0$total.0
tab1.1$prop.1<-tab1.1$"TRUE"/tab1.1$total.1

tab1.0$weight.0<-sqrt(tab1.0$total.0)
tab1.1$weight.1<-sqrt(tab1.1$total.1)
tab1.0$fever_days<-as.numeric(rownames(tab1.0))
tab1.1$fever_days<-as.numeric(rownames(tab1.1))

#Figure 1D---------------------------------------
(p.temp2<-ggplot(data=fev,aes(y=culturepos01, x=fever_days))+
    geom_smooth(data=fev[fev$current38==1,],aes(y=culturepos01, x=fever_days),
                stat = 'smooth', color = '#482878FF', method = 'lm', se=TRUE, fill="#482878FF")+
    geom_smooth(data=fev[fev$current38==0,],aes(y=culturepos01, x=fever_days),
                stat = 'smooth', color = '#6DCD59FF', method = 'lm',  se=TRUE, fill="#B4DE2CFF",
                linetype = 4)+
    
    geom_point(data=tab1.1, aes(y=prop.1, x=fever_days, size=weight.1), shape = 21, colour="black", fill="#482878FF")+
    geom_point(data=tab1.0, aes(y=prop.0, x=fever_days, size=weight.0), shape = 21, colour="black", fill="#B4DE2CFF")+
    scale_x_continuous(breaks=seq(0,7,1))+
    scale_y_continuous(breaks=seq(0,1,.02))+
    labs(y="Proportion culture positive", x="Days of Fever")+
    annotate("text", x=2, y=0.1, label="Current temp >=38", colour="#482878FF")+
    annotate("text", x=4, y=-0.01, label="Current temp <38", colour="#B4DE2CFF")+
    guides(size=FALSE))
