# Supplementary material for: Under-detection of blood culture-positive enteric fever cases: The impact of missing data and methods for adjusting incidence estimates
Source: PLoS Negl Trop Dis. 2020 Jan 16;14(1):e0007805. doi: 10.1371/journal.pntd.0007805 (PMC6964825; doi:10.1371/journal.pntd.0007805)
Supplement: S3 Code — SAS code for performing multiple imputations. (SAS) [file pntd.0007805.s006.sas]

*Voysey et al. Under-detection of blood culture-positive enteric fever cases: 
the impact of missing data and methods for adjusting incidence estimates.;

*Code for multiple imputations in SAS;

proc import datafile="TyVACNepalPLoSNTD.csv" out=dat1 dbms=csv replace; run;

proc format ; value $ checkedf "Checked" = '1' "Unchecked" = '0'; run;

*Monotone Logistic Regression Method for CLASS Variables
*This example uses logistic regression method to impute values for a binary variable in a data set with a
*monotone missing pattern.;

proc mi data=dat1 seed=1305417 nimpute=100 out=outex4;
class typhipara01 current38  sus_other susp_typphoid urti prior_abx rx;
monotone logistic(typhipara01= fever_days current38 fever_age sus_other susp_typphoid urti prior_abx rx/ details);
var  fever_days current38 fever_age sus_other susp_typphoid urti prior_abx rx typhipara01;
run;

proc tabulate data = outex4 missing ;
class  _imputation_ typhipara01 missing;
table  _imputation_*missing ,  typhipara01*(n rowpctn) all;
ods output table = mi_t(where=(typhipara01 = 1));
run;

*FIgure 2A - confidence bands;
proc means data = mi_t n mean lclm uclm median ;
class missing ;
var pctn_101;
run;

*Table 2 - % and CI by age group;
proc tabulate data = outex4 missing ;
class  _imputation_ typhipara01 agegroup missing;
table  _imputation_*missing*agegroup ,  typhipara01*(n rowpctn) all;
ods output table = mi_tage(where=(typhipara01 = 1 & missing = 1));
run;

proc sql;
create table mi_tage2 as
select _imputation_,missing,agegroup, 100*mean(typhipara01) as pct_bcpos, sum(typhipara01) as count_bcpos
from outex4
group by _imputation_,missing,agegroup;
run;

proc means data = mi_tage2 n mean lclm uclm median ndec=2;
class missing agegroup;
var pct_bcpos count_bcpos;
run;


*number of cases in imputed datasets;
proc tabulate data = outex4 missing ;
class  _imputation_ typhipara01 missing;
table  _imputation_ ,  typhipara01*(n rowpctn) all;
ods output table = mi_table(where=(typhipara01 = 1));
run;

proc means data = mi_table median q1 q3 min max ndec=1;
var n; 
run;
