# Supplementary material for: Under-detection of blood culture-positive enteric fever cases: The impact of missing data and methods for adjusting incidence estimates
Source: PLoS Negl Trop Dis. 2020 Jan 16;14(1):e0007805. doi: 10.1371/journal.pntd.0007805 (PMC6964825; doi:10.1371/journal.pntd.0007805)
Supplement: S1 Data — Data set of the results of the multiple imputations. (CSV) [file pntd.0007805.s007.csv]

fever_age_round	avg_bcpos
2	0.01
1	0
3	0
5	0.18
8	0
5	0
1.5	0
1	0
6	0.03
10	0
3	0
2	0
1	0
3	0
11	0.01
3	0.01
6.5	0.025
5	0
6	0
9	0.03
2	0.01
8	0.01
4	0
10	0.01
3	0
5	0
2	0.01
1	0
7	0.03
2	0.03
7	0.01
15	0.03
4	0
10	0.01
1	0.01
7.5	0.01
5	0
2	0
1	0
2	0.02
0	0.01
3	0
1	0
4	0
9	0.02
4	0
3	0.03
1	0
3	0
3	0
5	0.01
5	0.01
2	0
5	0
9	0
11	0.05
7	0
5	0.02
5	0
2	0
5	0.01
6	0
7	0
1	0.03
2	0.02
9	0.03
5	0.01
7	0
1	0.01
4	0
3.5	0.01
13	0.02
4	0
5	0.03
7	0
6	0.02
2	0.06
3	0
2	0.01
1	0
6	0
8	0.02
7	0.01
6	0
1	0.01
7	0
3	0.02
4	0.01
11	0.01
6	0
5	0.01
10	0
7	0.01
2	0
1	0.03
2	0.01
4	0
2	0.01
7	0.04
3	0
1	0.01
11	0
1	0
2	0.01
10	0.06
2.5	0
6	0
9	0.02
2	0
4	0
3	0
1	0
7	0.01
3	0.01
3	0
3	0
4	0.01
7	0
2	0
0.75	0.005
2	0
2	0
6	0.04
8	0
3	0
6	0
11	0
5	0
4	0
5	0
3	0.02
6	0
1	0
9	0.02
3	0
2	0.01
16	0
2	0
6	0
1	0.02
3	0.05
11	0.1
5	0.01
1	0
4	0
6	0.02
6	0.03
12	0.015
8	0.01
4	0
2	0.07
9.5	0.01
3	0.006666667
2	0
5	0.02
3	0
2	0.06
6	0
2	0.005
3	0.005
7	0
8	0.01
4	0
4	0
8	0.02
13	0.01
9	0.1
3	0
9	0
3	0.01
3.5	0.005
5	0
7	0.25
2	0.01
1	0.01
3	0.04
5	0
4	0.02
1	0
5	0.02
3	0
4	0
5	0
2	0
11	0.05
5	0.01
3	0
4	0
5	0
1	0
2	0.01
7	0
7.5	0
2	0.01
1.5	0.01
2	0.01
8	0.01
6	0
14	0.03
6	0
4	0
2	0
5	0.01
10	0.08
2	0.03
8	0.005
6	0
2	0
1.666666667	0.016666667
2	0
4	0
1	0.01
6	0.01
2	0.01
6	0.02
1.333333333	0
7	0.07
5	0
2	0
1	0
10	0.025
13	0.02
7	0
2	0
1	0.21
8	0
3	0.03
12	0.04
4	0
4	0
2	0.01
2	0
2.5	0.015
4	0.01
3	0
3	0.02
2	0
2	0.005
4	0.02
10	0.02
10	0.04
4	0.02
13	0
3	0
5	0.03
2	0.03
3	0
2	0.01
5	0.02
14	0.04
9	0.01
4	0.02
2	0
1	0
5	0
5	0.01
2	0
7	0
5	0
1	0.02
1	0
6	0.04
5	0.02
2	0.01
2	0.01
2	0
10	0.04
4	0
15	0
2	0.01
4	0
2	0
10	0
2	0.005
5	0.01
10	0.02
4	0
1	0
11	0.06
3	0.01
4	0
2	0.02
4	0.01
2.333333333	0.003333333
1	0
3	0.01
1	0.03
5	0
1.666666667	0
6	0.02
4	0
7	0.12
1	0.13
1	0
1	0.01
4	0.01
4	0
13	0.01
3	0
3	0
3	0
2	0.005
4	0
16	0.01
7	0.01
2	0.01
2	0
6	0.11
4	0
2	0
4	0
4	0
3	0
10	0.01
11	0.19
2	0
5	0.05
8	0
3	0.02
1	0
3	0.02
5	0
2	0.02
2.5	0.005
6	0.015
3	0
10	0
5	0
3	0
5	0
2	0.01
2	0.18
5	0.01
15	0
5	0
2	0
3	0
7	0
2	0
3	0
7	0.05
3	0
5	0.03
4	0.02
3	0
8	0
2	0.02
4	0.01
5	0
12	0
2	0
5	0
1	0
2	0.01
4	0
5	0
8	0.01
1	0.005
2	0
2	0
4	0
2	0.01
4	0.01
5	0
14	0.01
4	0
2	0.01
1	0.01
1.5	0.02
6	0
2	0
3	0
7	0.02
3	0.05
1	0.03
8	0
2	0
2	0.03
3	0
10	0.01
2	0.02
5	0
2	0
10	0.02
2	0.01
10	0.01
1	0
6	0
2	0.02
6	0.01
5	0
3.5	0
5	0.01
7	0
4	0
2	0.01
5	0
9	0.02
4	0
5	0
1	0
2	0
3	0.01
1	0.01
9	0.01
2.666666667	0.013333333
5	0.02
4	0.01
6	0
3	0.01
2	0
5	0.01
3	0
4	0.02
3.5	0
3	0.02
4	0.02
7	0.02
2	0.01
14	0
6	0
1	0
5	0
3.5	0.005
1	0.01
1	0
4	0
4	0
10	0.01
5	0
3	0.01
4	0
2	0.01
3	0
7	0
2	0
1	0.025
2	0.03
4	0
4	0
2	0.02
13	0
7	0
5	0.01
7	0
4.5	0.01
12	0
1	0.01
10	0.01
4	0
10	0.04
10	0.04
11	0.04
3	0.01
3	0.03
5	0.01
0	0.02
5	0
2	0.02
4	0.02
2	0.03
4	0.01
4	0
2	0.02
2	0
2	0
3	0
4.5	0
1.5	0.005
11	0.03
2	0
13	0.05
2	0
2	0
1.666666667	0
6	0.02
10	0.03
8	0.01
4	0.1
15	0.01
3	0
8	0.01
3	0
4	0
2	0
2	0
8	0.005
10	0.09
3	0
3	0
4	0
11	0.15
6	0
2	0.04
1	0.01
8	0.02
3	0.09
2	0
1	0.01
3	0.05
2	0
8	0.04
10	0.01
8	0.08
10	0.02
6	0.12
3	0.06
2	0
8	0.12
9	0
1	0.01
11	0.04
1.333333333	0
4	0
2	0.01
4	0
8	0.04
3	0.01
2	0.02
9	0
6	0
1	0.04
2.5	0.005
3	0
2	0
1	0
5	0.03
8	0.01
7	0.03
4	0.02
8	0
1	0
6	0.015
6	0
1	0
4.5	0.01
8	0
6	0
2	0.02
3	0.03
3	0
5	0
5	0.015
1	0
2	0.01
11	0
2	0.01
4	0.01
4	0.02
1	0.01
2	0
4	0.01
1	0.01
3	0.02
3	0.02
2	0.003333333
7	0
1	0
11	0
2	0.005
5	0
1	0
2	0.005
2	0
11	0.05
1	0
16	0.01
2	0
6	0.02
4	0.01
10	0.01
6	0
3	0.01
10	0
11	0.01
1	0
1.5	0
2	0.02
4	0
5	0
7	0.03
10	0
4	0.01
3	0
2	0.01
2	0.01
2	0.01
1.5	0
2	0.01
1	0
1	0
2	0.03
4	0
2	0
10	0.01
3	0
2	0
3	0
3	0.1
5	0
3	0.01
1	0
1.5	0
6	0.01
1	0
7	0.01
6	0.07
7	0.01
3	0.03
4	0.06
6	0.01
6	0.02
5	0
0	0.01
3	0
2	0
4	0.03
6	0.02
2	0.01
4	0
6	0.02
5	0.05
8	0.01
10	0.01
2	0.02
1	0
5	0.01
3	0.04
4	0
3	0.025
7.5	0.01
1	0.01
