# Supplementary material for: Under-detection of blood culture-positive enteric fever cases: The impact of missing data and methods for adjusting incidence estimates
Source: PLoS Negl Trop Dis. 2020 Jan 16;14(1):e0007805. doi: 10.1371/journal.pntd.0007805 (PMC6964825; doi:10.1371/journal.pntd.0007805)
Supplement: S2 Data — Dataset of fever presentation and blood culture data. (CSV) [file pntd.0007805.s008.csv]

susp_typphoid	urti	uti	sus_other	bloodtaken	Blood_culture_result	fever_days	fever_age	fever_age_round	current38	TyphiPara01	prior_abx	agegroup	Rx	missing
Unchecked	1	0	Unchecked	No		2	2.1327857632	2	1		0	1	Typbar_TCV	1
Unchecked	1	0	Unchecked	No		3	1.4839151266	1	0		0	0	Typbar_TCV	1
Checked	0	0	Checked	No		2	1.53045859	1	0		0	0	Typbar_TCV	1
Unchecked	1	0	Unchecked	Yes	No growth	2	3.0171115674	3	0	0	0	1	MenAfriVac	0
Unchecked	1	0	Unchecked	No		1	3.4058863792	3	1		0	1	Typbar_TCV	1
Unchecked	1	0	Unchecked	Yes	No growth	3	3.9534565366	3	0	0	1	1	MenAfriVac	0
Checked	0	0	Unchecked	Yes	No growth	2	13.377138946	13	1	0	0	3	Typbar_TCV	0
Unchecked	0	0	Unchecked	Yes	No growth	1	2.674880219	2	1	0	0	1	MenAfriVac	0
Unchecked	0	0	Unchecked	Yes	No growth	2	13.856262834	13	0	0	0	3	MenAfriVac	0
Checked	0	0	Unchecked	Yes	No growth	4	11.868583162	11	0	0	0	3	Typbar_TCV	0
Checked	0	0	Unchecked	Yes	No growth	6	8.4079397673	8	0	0	0	2	Typbar_TCV	0
Unchecked	1	0	Unchecked	Yes	Other	7	8.5311430527	8	0	0	0	2	Typbar_TCV	0
Unchecked	0	0	Unchecked	Yes	No growth	2	11.274469541	11	0	0	0	3	MenAfriVac	0
Unchecked	1	0	Unchecked	Yes	No growth	1	6.7570157426	6	1	0	0	2	MenAfriVac	0
Checked	0	0	Unchecked	No		7	5.8590006845	5	0		0	2	MenAfriVac	1
Unchecked	1	0	Unchecked	Yes	No growth	3	3.832991102	3	1	0	0	1	Typbar_TCV	0
Unchecked	1	0	Unchecked	Yes	No growth	0	5.8179329227	5	1	0	0	2	MenAfriVac	0
Unchecked	1	1	Unchecked	Yes	No growth	3	10.516084873	10	1	0	0	3	MenAfriVac	0
Unchecked	0	0	Checked	Yes	No growth	5	16.700889802	16	0	0	1	3	Typbar_TCV	0
Unchecked	0	0	Checked	Yes	No growth	4	1.4182067077	1	1	0	0	0	Typbar_TCV	0
Unchecked	1	0	Unchecked	Yes	No growth	3	3.3812457221	3	1	0	0	1	Typbar_TCV	0
Unchecked	0	0	Unchecked	No		2	8.810403833	8	0		1	2	Typbar_TCV	1
Unchecked	1	0	Unchecked	Yes	No growth	5	6.2422997947	6	1	0	0	2	Typbar_TCV	0
Unchecked	1	0	Unchecked	Yes	No growth	6	15.181382615	15	1	0	0	3	Typbar_TCV	0
Unchecked	0	0	Unchecked	Yes	S.Typhi	7	1.735797399	1	0	1	1	0	Typbar_TCV	0
Unchecked	0	0	Unchecked	No		2	5.5578370979	5	1		0	2	MenAfriVac	1
Unchecked	0	0	Unchecked	Yes	No growth	3	2.6666666667	2	0	0	0	1	MenAfriVac	0
Unchecked	0	0	Unchecked	No		3	1.916495551	1	0		0	0	MenAfriVac	1
Unchecked	1	0	Unchecked	No		2	2.1409993155	2	0		0	1	MenAfriVac	1
Checked	0	0	Unchecked	Yes	No growth	2	11.490759754	11	0	0	0	3	Typbar_TCV	0
Unchecked	0	0	Unchecked	Yes	No growth	2	2.3874058864	2	1	0	0	1	MenAfriVac	0
Unchecked	1	0	Unchecked	No		1	1.6646132786	1	1		0	0	MenAfriVac	1
Unchecked	0	0	Checked	Yes	No growth	5	5.4318959617	5	0	0	0	2	Typbar_TCV	0
Unchecked	0	0	Unchecked	Yes	No growth	3	2.1136208077	2	0	0	0	1	Typbar_TCV	0
Unchecked	1	0	Unchecked	No		2	6.1163586585	6	0		0	2	MenAfriVac	1
Unchecked	1	0	Unchecked	Yes	S.Paratyphi	3	4.1314168378	4	1	1	0	1	MenAfriVac	0
Unchecked	1	0	Unchecked	Yes	No growth	3	4.3449691992	4	0	0	0	1	Typbar_TCV	0
Unchecked	1	0	Unchecked	Yes	No growth	2	4.8021902806	4	1	0	0	1	MenAfriVac	0
Unchecked	1	0	Unchecked	Yes	No growth	3	8.8706365503	8	1	0	0	2	Typbar_TCV	0
Unchecked	1	0	Unchecked	Yes	No growth	3	8.5174537988	8	0	0	1	2	MenAfriVac	0
Unchecked	1	0	Unchecked	Yes	No growth	1	7.5318275154	7	1	0	0	2	MenAfriVac	0
Unchecked	0	0	Unchecked	Yes	No growth	7	5.4811772758	5	0	0	0	2	MenAfriVac	0
Unchecked	1	0	Unchecked	Yes	No growth	1	7.5455167693	7	1	0	0	2	MenAfriVac	0
Unchecked	0	1	Unchecked	Yes	No growth	2	2.8692676249	2	0	0	0	1	Typbar_TCV	0
Unchecked	1	0	Checked	Yes	No growth	3	2.0287474333	2	1	0	0	1	MenAfriVac	0
Unchecked	0	0	Checked	Yes		3	10.962354552	10	0		0	3	MenAfriVac	1
Unchecked	0	0	Unchecked	Yes	No growth	4	2.340862423	2	0	0	0	1	Typbar_TCV	0
Unchecked	0	0	Unchecked	Yes	No growth	2	1.839835729	1	0	0	0	0	Typbar_TCV	0
Unchecked	1	0	Unchecked	No		2	3.4907597536	3	0		0	1	Typbar_TCV	1
Unchecked	0	0	Unchecked	Yes	No growth	1	11.115674196	11	1	0	0	3	Typbar_TCV	0
Unchecked	0	0	Unchecked	No		2	2.0123203285	2	0		0	1	Typbar_TCV	1
Unchecked	0	0	Checked	No		0	2.2258726899	2	1		0	1	Typbar_TCV	1
Unchecked	0	0	Unchecked	No		2	1.4127310062	1	0		0	0	MenAfriVac	1
Checked	0	0	Unchecked	Yes	No growth	5	11.994524298	11	1	0	1	3	MenAfriVac	0
Unchecked	0	0	Checked	No		3	3.0527036277	3	0		1	1	Typbar_TCV	1
Checked	0	0	Unchecked	Yes	No growth	7	6.4722792608	6	0	0	0	2	Typbar_TCV	0
Unchecked	0	0	Checked	No		3	11.356605065	11	0		1	3	Typbar_TCV	1
Unchecked	1	0	Unchecked	Yes	No growth	1	6.4476386037	6	1	0	0	2	MenAfriVac	0
Unchecked	1	0	Unchecked	Yes	No growth	2	3.3237508556	3	0	0	0	1	MenAfriVac	0
Unchecked	1	0	Unchecked	No		1	3.4524298426	3	1		0	1	MenAfriVac	1
Unchecked	1	0	Unchecked	Yes	No growth	1	1.6892539357	1	1	0	0	0	Typbar_TCV	0
Unchecked	0	0	Unchecked	Yes	No growth	2	1.8699520876	1	0	0	0	0	Typbar_TCV	0
Unchecked	0	0	Unchecked	Yes	No growth	2	2.0232717317	2	0	0	0	1	Typbar_TCV	0
Unchecked	0	0	Unchecked	Yes	No growth	2	3.5455167693	3	0	0	0	1	Typbar_TCV	0
Unchecked	0	0	Unchecked	Yes	No growth	3	7.6221765914	7	0	0	0	2	MenAfriVac	0
Unchecked	0	0	Checked	No		2	6.7789185489	6	0		0	2	MenAfriVac	1
Unchecked	1	0	Unchecked	No		2	7.3812457221	7	1		0	2	MenAfriVac	1
Unchecked	1	0	Unchecked	Yes	No growth	2	4.4106776181	4	1	0	0	1	MenAfriVac	0
Unchecked	1	0	Checked	No		2	5.3442847365	5	1		0	2	Typbar_TCV	1
Unchecked	1	0	Unchecked	Yes	No growth	7	9.5934291581	9	0	0	0	2	MenAfriVac	0
Checked	0	0	Unchecked	Yes	No growth	4	4.5475701574	4	1	0	1	1	MenAfriVac	0
Unchecked	0	0	Checked	Yes	No growth	1	5.1690622861	5	1	0	1	2	MenAfriVac	0
Unchecked	1	0	Unchecked	No		3	6.4120465435	6	0		1	2	Typbar_TCV	1
Unchecked	0	0	Unchecked	Yes	No growth	1	7.6002737851	7	1	0	0	2	MenAfriVac	0
Checked	0	0	Unchecked	Yes	No growth	6	4.5804243669	4	1	0	0	1	MenAfriVac	0
Unchecked	1	0	Unchecked	Yes	No growth	2	9.5934291581	9	0	0	0	2	MenAfriVac	0
Unchecked	1	0	Unchecked	No		1	9.5879534565	9	1		0	2	MenAfriVac	1
Checked	1	0	Unchecked	Yes	No growth	3	8.2546201232	8	0	0	0	2	Typbar_TCV	0
Unchecked	1	0	Unchecked	Yes	No growth	3	4.7939767283	4	0	0	0	1	MenAfriVac	0
Unchecked	1	0	Unchecked	Yes	No growth	2	2.8966461328	2	0	0	0	1	Typbar_TCV	0
Unchecked	1	0	Unchecked	Yes	No growth	4	14.95687885	14	0	0	0	3	Typbar_TCV	0
Unchecked	0	0	Checked	Yes	No growth	3	3.7371663244	3	1	0	0	1	Typbar_TCV	0
Unchecked	0	0	Unchecked	Yes	No growth	2	4.0958247775	4	1	0	0	1	Typbar_TCV	0
Unchecked	1	0	Unchecked	Yes	No growth	6	6.1190965092	6	0	0	0	2	MenAfriVac	0
Unchecked	1	0	Unchecked	Yes	No growth	3	10.929500342	10	0	0	0	3	Typbar_TCV	0
Unchecked	1	0	Unchecked	Yes	No growth	1	11.389459274	11	1	0	0	3	Typbar_TCV	0
Unchecked	1	0	Unchecked	No		2	2.7926078029	2	1		0	1	Typbar_TCV	1
Unchecked	1	0	Unchecked	No		1	2.9952087611	2	1		0	1	Typbar_TCV	1
Unchecked	1	0	Unchecked	No		4	8.6598220397	8	0		0	2	MenAfriVac	1
Unchecked	0	1	Checked	No		0	4.4106776181	4	1		0	1	Typbar_TCV	1
Unchecked	1	0	Unchecked	Yes	Pending	3	4.2026009582	4	0		0	1	Typbar_TCV	1
Unchecked	0	1	Unchecked	Yes	No growth	5	4.1368925394	4	0	0	0	1	MenAfriVac	0
Unchecked	0	0	Checked	Yes	No growth	3	6.7734428474	6	1	0	0	2	Typbar_TCV	0
Unchecked	1	0	Unchecked	Yes	No growth	3	11.523613963	11	0	0	1	3	MenAfriVac	0
Unchecked	1	0	Unchecked	No		2	10.683093771	10	0		0	3	Typbar_TCV	1
Unchecked	1	0	Unchecked	Yes	No growth	2	3.0362765229	3	1	0	0	1	Typbar_TCV	0
Unchecked	1	0	Unchecked	Yes	No growth	3	3.2553045859	3	1	0	0	1	Typbar_TCV	0
Unchecked	1	0	Checked	Yes	No growth	2	3.3839835729	3	0	0	0	1	Typbar_TCV	0
Unchecked	0	0	Checked	Yes	No growth	1	3.8110882957	3	1	0	0	1	MenAfriVac	0
Unchecked	0	0	Unchecked	Yes	No growth	2	10.655715264	10	0	0	0	3	MenAfriVac	0
Checked	0	0	Unchecked	Yes	No growth	0	3.8165639973	3	1	0	0	1	Typbar_TCV	0
Unchecked	0	0	Checked	Yes	No growth	2	4.1149897331	4	0	0	0	1	Typbar_TCV	0
Unchecked	1	0	Unchecked	Yes	No growth	3	4.4079397673	4	0	0	0	1	Typbar_TCV	0
Unchecked	0	0	Checked	No		4	3.9288158795	3	1		1	1	Typbar_TCV	1
Unchecked	1	0	Unchecked	No		2	5.5633127995	5	0		0	2	Typbar_TCV	1
Unchecked	0	0	Unchecked	Yes	No growth	4	14.737850787	14	0	0	0	3	MenAfriVac	0
Checked	0	0	Unchecked	Yes	No growth	4	15.657768652	15	1	0	1	3	Typbar_TCV	0
Unchecked	1	0	Unchecked	No		1	2.3353867214	2	1		0	1	MenAfriVac	1
Unchecked	1	0	Unchecked	Yes	No growth	3	2.3627652293	2	1	0	0	1	Typbar_TCV	0
Unchecked	1	0	Unchecked	Yes	No growth	2	6.4914442163	6	0	0	0	2	MenAfriVac	0
Unchecked	0	0	Unchecked	Yes	No growth	2	10.778918549	10	0	0	0	3	MenAfriVac	0
Unchecked	1	0	Unchecked	Yes	No growth	2	5.4209445585	5	0	0	1	2	MenAfriVac	0
Unchecked	1	0	Unchecked	No		2	1.7960301164	1	1		0	0	Typbar_TCV	1
Unchecked	1	0	Checked	Yes	No growth	4	7.6303901437	7	0	0	0	2	MenAfriVac	0
Unchecked	1	0	Unchecked	No		1	7.2306639288	7	1		0	2	MenAfriVac	1
Unchecked	1	0	Unchecked	Yes	No growth	3	8.2409308693	8	0	0	0	2	MenAfriVac	0
Unchecked	0	0	Checked	Yes	No growth	3	12.339493498	12	1	0	0	3	MenAfriVac	0
Unchecked	1	0	Checked	No		1	2.2997946612	2	1		0	1	MenAfriVac	1
Unchecked	1	0	Unchecked	Yes	No growth	0	3.6605065024	3	1	0	0	1	Typbar_TCV	0
Unchecked	1	1	Unchecked	Yes	No growth	0	4.2518822724	4	1	0	0	1	Typbar_TCV	0
Checked	0	0	Unchecked	Yes	No growth	2	11.65229295	11	0	0	0	3	Typbar_TCV	0
Unchecked	0	0	Unchecked	Yes	No growth	1	3.9507186858	3	1	0	0	1	Typbar_TCV	0
Unchecked	0	0	Checked	No		1	7.1074606434	7	1		0	2	Typbar_TCV	1
Unchecked	1	0	Unchecked	No		3	15.143052704	15	0		0	3	MenAfriVac	1
Unchecked	0	0	Checked	Yes	No growth	7	2.9897330595	2	0	0	0	1	MenAfriVac	0
Unchecked	1	0	Unchecked	Yes	No growth	1	5.916495551	5	1	0	0	2	MenAfriVac	0
Unchecked	0	0	Unchecked	Yes	No growth	3	6.2012320329	6	0	0	0	2	MenAfriVac	0
Checked	0	0	Unchecked	Yes	Other	0	1.6947296372	1	1	0	0	0	MenAfriVac	0
Unchecked	0	0	Unchecked	Yes	No growth	2	2.2012320329	2	1	0	0	1	MenAfriVac	0
Unchecked	0	0	Unchecked	Yes	No growth	3	2.3874058864	2	1	0	0	1	MenAfriVac	0
Unchecked	0	0	Unchecked	Yes	No growth	2	2.6858316222	2	0	0	1	1	Typbar_TCV	0
Unchecked	0	0	Checked	No		1	4.9226557153	4	1		0	1	Typbar_TCV	1
Unchecked	0	0	Checked	Yes	No growth	3	10.220396988	10	0	0	1	3	MenAfriVac	0
Unchecked	1	0	Unchecked	No		2	10.217659138	10	0		1	3	MenAfriVac	1
Unchecked	0	0	Checked	No		1	1.1937029432	1	1		0	0	Typbar_TCV	1
Unchecked	0	0	Checked	Yes	No growth	2	7.6112251882	7	0	0	0	2	MenAfriVac	0
Unchecked	1	0	Unchecked	No		2	7.4633812457	7	0		0	2	MenAfriVac	1
Unchecked	1	0	Unchecked	No		3	8.180698152	8	1		0	2	MenAfriVac	1
Unchecked	0	0	Checked	Yes	No growth	2	6.8802190281	6	0	0	0	2	Typbar_TCV	0
Checked	0	0	Unchecked	Yes	No growth	3	4.6379192334	4	1	0	1	1	Typbar_TCV	0
Checked	0	0	Unchecked	Yes	No growth	5	11.89596167	11	0	0	0	3	Typbar_TCV	0
Unchecked	0	0	Checked	Yes	No growth	3	2.5626283368	2	0	0	1	1	Typbar_TCV	0
Unchecked	0	0	Unchecked	Yes	No growth	2	1.1006160164	1	1	0	1	0	MenAfriVac	0
Unchecked	1	0	Unchecked	No		1	5.2101300479	5	1		0	2	MenAfriVac	1
Unchecked	1	0	Unchecked	Yes	Pending	2	5.2128678987	5	0		0	2	MenAfriVac	1
Unchecked	0	0	Unchecked	Yes	No growth	2	7.0034223135	7	1	0	0	2	Typbar_TCV	0
Unchecked	0	0	Checked	No		1	2.9431895962	2	1		0	1	Typbar_TCV	1
Checked	0	0	Unchecked	Yes	No growth	0	5.87816564	5	1	0	1	2	Typbar_TCV	0
Unchecked	0	0	Unchecked	No		2	1.7905544148	1	0		0	0	MenAfriVac	1
Checked	0	0	Unchecked	Yes	No growth	3	3.6906228611	3	0	0	1	1	MenAfriVac	0
Unchecked	1	0	Unchecked	No		4	2.893908282	2	0		0	1	MenAfriVac	1
Unchecked	1	0	Checked	No		2	0.900752909	0	1		0	0	MenAfriVac	1
Unchecked	1	0	Unchecked	Yes	No growth	3	3.4250513347	3	0	0	0	1	MenAfriVac	0
Unchecked	1	0	Unchecked	No		3	3.8028747433	3	0		0	1	MenAfriVac	1
Unchecked	0	0	Checked	Yes	No growth	2	2.9514031485	2	0	0	0	1	Typbar_TCV	0
Unchecked	1	0	Unchecked	Yes	No growth	0	7.1156741958	7	1	0	1	2	MenAfriVac	0
Checked	0	0	Unchecked	Yes	No growth	4	12.098562628	12	1	0	0	3	Typbar_TCV	0
Unchecked	0	0	Checked	Yes	No growth	2	7.3593429158	7	1	0	0	2	MenAfriVac	0
Unchecked	0	0	Checked	Yes	No growth	1	3.1457905544	3	1	0	0	1	Typbar_TCV	0
Unchecked	1	0	Unchecked	No		2	1.3360711841	1	0		0	0	Typbar_TCV	1
Checked	0	0	Unchecked	Yes	No growth	3	5.3689253936	5	1	0	0	2	MenAfriVac	0
Unchecked	1	0	Checked	Yes	No growth	1	6.4668035592	6	1	0	0	2	Typbar_TCV	0
Unchecked	0	0	Unchecked	No		7	4.0328542094	4	0		0	1	Typbar_TCV	1
Unchecked	1	0	Unchecked	No		1	4.0739219713	4	1		0	1	Typbar_TCV	1
Unchecked	0	0	Unchecked	Yes	No growth	2	2.7926078029	2	0	0	1	1	Typbar_TCV	0
Unchecked	1	0	Unchecked	Yes	No growth	2	2.2943189596	2	1	0	0	1	MenAfriVac	0
Unchecked	1	0	Unchecked	Yes	No growth	1	6.0260095825	6	1	0	0	2	Typbar_TCV	0
Unchecked	0	0	Checked	Yes	No growth	2	6.6201232033	6	1	0	0	2	Typbar_TCV	0
Unchecked	0	0	Checked	Yes	No growth	3	6.7926078029	6	0	0	0	2	Typbar_TCV	0
Checked	0	0	Unchecked	Yes	No growth	1	8.6461327858	8	1	0	0	2	MenAfriVac	0
Unchecked	1	0	Checked	Yes	No growth	4	2.7542778919	2	0	0	0	1	MenAfriVac	0
Checked	1	0	Unchecked	Yes	S.Typhi	4	5.1033538672	5	1	1	0	2	MenAfriVac	0
Unchecked	0	0	Unchecked	Yes	No growth	3	5.8809034908	5	0	0	0	2	MenAfriVac	0
Unchecked	1	0	Unchecked	Yes	No growth	1	4.7802874743	4	1	0	0	1	Typbar_TCV	0
Checked	0	0	Unchecked	Yes	No growth	3	9.8042436687	9	1	0	0	2	MenAfriVac	0
Unchecked	1	0	Unchecked	No		1	9.234770705	9	1		0	2	MenAfriVac	1
Checked	0	0	Unchecked	Yes	No growth	4	13.423682409	13	1	0	0	3	Typbar_TCV	0
Unchecked	1	0	Unchecked	Yes	No growth	1	14.428473648	14	1	0	0	3	Typbar_TCV	0
Unchecked	0	0	Checked	Yes	No growth	3	1.8836413415	1	1	0	0	0	Typbar_TCV	0
Unchecked	1	0	Unchecked	Yes	No growth	4	2.6584531143	2	0	0	0	1	Typbar_TCV	0
Unchecked	1	0	Unchecked	Yes	No growth	1	3.8576317591	3	1	0	0	1	MenAfriVac	0
Unchecked	1	0	Unchecked	Yes	No growth	1	4.8952772074	4	1	0	0	1	MenAfriVac	0
Unchecked	1	0	Unchecked	No		2	4.2765229295	4	0		0	1	MenAfriVac	1
Checked	0	0	Checked	Yes	No growth	4	4.7693360712	4	0	0	0	1	MenAfriVac	0
Unchecked	1	0	Unchecked	Yes	No growth	1	2.0424366872	2	1	0	0	1	Typbar_TCV	0
Checked	1	0	Unchecked	Yes	No growth	3	2.6392881588	2	0	0	0	1	MenAfriVac	0
Unchecked	1	0	Unchecked	No		3	3.1321013005	3	1		0	1	MenAfriVac	1
Unchecked	0	0	Unchecked	Yes	No growth	2	5.3388090349	5	1	0	0	2	MenAfriVac	0
Unchecked	0	0	Checked	Yes	No growth	2	8.9719370294	8	1	0	0	2	Typbar_TCV	0
Unchecked	0	0	Unchecked	No		2	1.8973305955	1	0		0	0	Typbar_TCV	1
Unchecked	0	0	Unchecked	Yes	No growth	3	2.3216974675	2	1	0	1	1	Typbar_TCV	0
Unchecked	1	0	Unchecked	No		1	3.0006844627	3	1		0	1	Typbar_TCV	1
Unchecked	1	0	Unchecked	No		2	3.5920602327	3	0		0	1	MenAfriVac	1
Unchecked	0	0	Checked	No		0	3.9178644764	3	1		0	1	MenAfriVac	1
Unchecked	0	0	Checked	Yes	No growth	2	10.072553046	10	1	0	0	3	Typbar_TCV	0
Checked	1	0	Unchecked	No		2	5.0266940452	5	0		0	2	Typbar_TCV	1
Unchecked	0	0	Checked	Yes	Pending	2	5.7960301164	5	1		0	2	Typbar_TCV	1
Unchecked	0	0	Unchecked	Yes	No growth	4	3.9561943874	3	0	0	0	1	MenAfriVac	0
Unchecked	0	0	Unchecked	No		2	5.7084188912	5	0		0	2	Typbar_TCV	1
Unchecked	0	0	Unchecked	Yes	No growth	1	3.1074606434	3	1	0	0	1	Typbar_TCV	0
Unchecked	1	0	Checked	No		1	2.4585900068	2	1		1	1	Typbar_TCV	1
Unchecked	0	0	Unchecked	Yes	No growth	4	5.325119781	5	0	0	0	2	MenAfriVac	0
Unchecked	1	0	Unchecked	Yes	No growth	1	5.7029431896	5	1	0	0	2	MenAfriVac	0
Unchecked	1	0	Unchecked	No		1	5.3196440794	5	1		0	2	MenAfriVac	1
Unchecked	1	0	Unchecked	Yes	No growth	2	3.5017111567	3	1	0	1	1	Typbar_TCV	0
Unchecked	0	0	Unchecked	Yes	No growth	1	2.932238193	2	1	0	0	1	Typbar_TCV	0
Checked	0	0	Unchecked	Yes	No growth	3	8.7857631759	8	1	0	0	2	Typbar_TCV	0
Unchecked	0	0	Checked	Yes	No growth	3	9.3771389459	9	0	0	0	2	Typbar_TCV	0
Unchecked	1	0	Unchecked	No		1	9.4702258727	9	1		0	2	Typbar_TCV	1
Unchecked	0	0	Unchecked	Yes	No growth	4	9.7221081451	9	1	0	0	2	MenAfriVac	0
Unchecked	1	0	Unchecked	Yes	No growth	1	6.083504449	6	1	0	0	2	MenAfriVac	0
Checked	1	0	Unchecked	Yes	No growth	0	2.2833675565	2	1	0	0	1	Typbar_TCV	0
Unchecked	0	0	Checked	Yes	No growth	2	10.395619439	10	0	0	0	3	MenAfriVac	0
Unchecked	1	0	Unchecked	No		1	11.033538672	11	1		0	3	MenAfriVac	1
Unchecked	1	0	Unchecked	Yes	No growth	2	6.2395619439	6	0	0	0	2	MenAfriVac	0
Unchecked	1	0	Unchecked	Yes	No growth	6	8.0629705681	8	1	0	0	2	Typbar_TCV	0
Unchecked	0	0	Unchecked	Yes	No growth	3	8.6078028747	8	0	0	0	2	Typbar_TCV	0
Checked	0	0	Unchecked	Yes	S.Typhi	1	6.7488021903	6	1	1	0	2	MenAfriVac	0
Unchecked	1	0	Unchecked	Yes	No growth	2	6.4257357974	6	0	0	0	2	MenAfriVac	0
Unchecked	1	0	Unchecked	No		2	7.3648186174	7	0		0	2	Typbar_TCV	1
Checked	1	0	Unchecked	Yes	No growth	4	2.7761806982	2	0	0	0	1	Typbar_TCV	0
Checked	0	1	Unchecked	Yes	Other	0	12.183436003	12	1	0	0	3	Typbar_TCV	0
Unchecked	0	0	Unchecked	Yes	Pending	1	1.7631759069	1	1		0	0	Typbar_TCV	1
Unchecked	0	0	Checked	No		1	5.5331964408	5	1		0	2	MenAfriVac	1
Unchecked	1	0	Unchecked	No		1	5.5770020534	5	1		0	2	MenAfriVac	1
Checked	1	0	Unchecked	Yes	No growth	0	3.3812457221	3	1	0	0	1	MenAfriVac	0
Unchecked	1	0	Unchecked	Yes	No growth	7	4.9637234771	4	0	0	0	1	MenAfriVac	0
Checked	0	0	Unchecked	Yes	S.Typhi	2	7.1184120465	7	1	1	0	2	MenAfriVac	0
Unchecked	0	0	Checked	Yes	No growth	2	5.8590006845	5	0	0	0	2	MenAfriVac	0
Unchecked	1	0	Unchecked	Yes	No growth	3	6.2669404517	6	0	0	0	2	MenAfriVac	0
Checked	0	0	Unchecked	Yes	No growth	2	9.3004791239	9	1	0	0	2	Typbar_TCV	0
Checked	0	0	Unchecked	Yes	No growth	3	9.3579739904	9	1	0	0	2	Typbar_TCV	0
Checked	0	0	Unchecked	Yes	No growth	1	10.042436687	10	1	0	0	3	Typbar_TCV	0
Checked	0	0	Unchecked	Yes	No growth	1	7.3812457221	7	1	0	0	2	MenAfriVac	0
Unchecked	1	0	Unchecked	Yes	No growth	4	5.954825462	5	0	0	0	2	MenAfriVac	0
Unchecked	1	0	Unchecked	No		2	5.9493497604	5	1		0	2	MenAfriVac	1
Unchecked	1	0	Unchecked	Yes	No growth	0	2.0260095825	2	1	0	0	1	Typbar_TCV	0
Unchecked	0	0	Unchecked	Yes	No growth	7	2.6611909651	2	1	0	0	1	Typbar_TCV	0
Unchecked	1	0	Unchecked	Yes	No growth	1	2.9678302533	2	1	0	0	1	Typbar_TCV	0
Unchecked	0	0	Unchecked	No		1	2.2176591376	2	1		0	1	Typbar_TCV	1
Unchecked	1	0	Unchecked	Yes	No growth	0	2.9240246407	2	1	0	0	1	Typbar_TCV	0
Checked	0	0	Unchecked	Yes	S.Typhi	2	4.7665982204	4	1	1	0	1	Typbar_TCV	0
Unchecked	1	0	Unchecked	Yes	No growth	5	11.567419576	11	0	0	0	3	MenAfriVac	0
Checked	0	0	Unchecked	Yes	No growth	4	7.6002737851	7	0	0	1	2	Typbar_TCV	0
Unchecked	0	0	Unchecked	Yes	No growth	4	8.3668720055	8	0	0	0	2	Typbar_TCV	0
Unchecked	0	0	Unchecked	Yes	No growth	1	6.7022587269	6	1	0	0	2	Typbar_TCV	0
Checked	0	0	Unchecked	Yes	No growth	4	9.3388090349	9	1	0	0	2	Typbar_TCV	0
Unchecked	1	0	Unchecked	Yes	No growth	2	5.0704996578	5	0	0	0	2	MenAfriVac	0
Unchecked	0	0	Checked	Yes	No growth	0	2.9568788501	2	1	0	0	1	Typbar_TCV	0
Unchecked	0	0	Unchecked	Yes	No growth	1	3.1813826146	3	1	0	0	1	Typbar_TCV	0
Unchecked	0	0	Checked	No		2	5.8370978782	5	0		0	2	MenAfriVac	1
Checked	0	0	Unchecked	Yes	No growth	2	8.6872005476	8	1	0	0	2	MenAfriVac	0
Unchecked	0	0	Unchecked	No		2	6.6584531143	6	0		0	2	MenAfriVac	1
Unchecked	0	0	Unchecked	No		0	7.0472279261	7	1		0	2	Typbar_TCV	1
Unchecked	0	0	Unchecked	Yes	No growth	2	1.7604380561	1	0	0	0	0	MenAfriVac	0
Unchecked	1	0	Unchecked	Yes	No growth	3	2.3134839151	2	1	0	0	1	MenAfriVac	0
Unchecked	1	0	Unchecked	No		3	1.954825462	1	1		1	0	MenAfriVac	1
Unchecked	1	0	Unchecked	No		1	2.431211499	2	1		0	1	MenAfriVac	1
Checked	0	0	Unchecked	No		0	9.2840520192	9	1		0	2	Typbar_TCV	1
Unchecked	1	0	Unchecked	Yes	No growth	2	7.8521560575	7	0	0	0	2	MenAfriVac	0
Unchecked	1	0	Unchecked	Yes	Other	3	1.7248459959	1	0	0	0	0	MenAfriVac	0
Unchecked	0	0	Checked	Yes	No growth	3	5.3963039014	5	0	0	1	2	Typbar_TCV	0
Checked	0	0	Unchecked	Yes	No growth	1	4.7255304586	4	1	0	0	1	Typbar_TCV	0
Unchecked	0	0	Unchecked	Yes	No growth	3	5.1334702259	5	1	0	0	2	MenAfriVac	0
Unchecked	1	0	Unchecked	No		2	5.1307323751	5	0		0	2	MenAfriVac	1
Unchecked	0	1	Unchecked	No		5	7.7234770705	7	0		0	2	Typbar_TCV	1
Unchecked	1	0	Unchecked	No		3	1.6427104723	1	0		0	0	MenAfriVac	1
Unchecked	0	0	Checked	Yes	No growth	1	6.5051334702	6	1	0	0	2	MenAfriVac	0
Checked	0	0	Unchecked	Yes	No growth	4	5.9137577002	5	0	0	1	2	Typbar_TCV	0
Unchecked	1	0	Checked	Yes	Pending	3	13.976728268	13	1		0	3	Typbar_TCV	1
Unchecked	1	0	Unchecked	No		2	4.9911019849	4	1		0	1	MenAfriVac	1
Unchecked	0	0	Unchecked	Yes	No growth	2	6.3572895277	6	1	0	0	2	MenAfriVac	0
Checked	0	0	Unchecked	Yes	No growth	0	12.407939767	12	1	0	1	3	MenAfriVac	0
Unchecked	1	0	Checked	Yes	No growth	3	4.7556468172	4	1	0	0	1	MenAfriVac	0
Unchecked	0	0	Checked	Yes	No growth	1	9.7796030116	9	1	0	0	2	Typbar_TCV	0
Unchecked	1	0	Checked	Yes	Other	7	3.8275154004	3	0	0	0	1	MenAfriVac	0
Unchecked	0	0	Unchecked	Yes	No growth	1	4.1095140315	4	1	0	0	1	MenAfriVac	0
Unchecked	1	0	Unchecked	Yes	No growth	3	3.1978097194	3	0	0	0	1	MenAfriVac	0
Unchecked	1	0	Unchecked	Yes	No growth	2	4.1971252567	4	0	0	0	1	Typbar_TCV	0
Checked	0	0	Checked	No		4	3.7508555784	3	0		0	1	Typbar_TCV	1
Unchecked	0	0	Checked	No		3	4.0657084189	4	0		0	1	Typbar_TCV	1
Unchecked	1	0	Unchecked	No		1	13.138945927	13	1		0	3	MenAfriVac	1
Unchecked	1	0	Unchecked	Yes	No growth	2	2.7898699521	2	0	0	0	1	Typbar_TCV	0
Unchecked	0	0	Unchecked	Yes	No growth	1	2.7980835044	2	1	0	0	1	MenAfriVac	0
Unchecked	0	0	Unchecked	Yes	No growth	4	4.7091033539	4	1	0	0	1	Typbar_TCV	0
Unchecked	1	0	Unchecked	Yes	No growth	7	2.9979466119	2	0	0	0	1	Typbar_TCV	0
Unchecked	1	0	Unchecked	Yes	No growth	1	3.1567419576	3	1	0	0	1	Typbar_TCV	0
Unchecked	0	0	Checked	No		3	4.5886379192	4	0		0	1	Typbar_TCV	1
Checked	0	0	Unchecked	Yes	No growth	3	5.3716632444	5	1	0	0	2	MenAfriVac	0
Unchecked	0	0	Unchecked	No		1	5.3661875428	5	1		0	2	MenAfriVac	1
Unchecked	0	1	Unchecked	Yes	No growth	1	7.0253251198	7	1	0	0	2	Typbar_TCV	0
Unchecked	1	0	Unchecked	No		3	7.6331279945	7	1		0	2	Typbar_TCV	1
Unchecked	1	0	Unchecked	No		2	6.9404517454	6	0		1	2	MenAfriVac	1
Checked	1	0	Unchecked	No		6	2.0780287474	2	1		0	1	Typbar_TCV	1
Unchecked	0	0	Checked	Yes	Pending	2	4.1368925394	4	0		0	1	Typbar_TCV	1
Unchecked	1	0	Unchecked	No		3	3.3319644079	3	0		0	1	MenAfriVac	1
Unchecked	1	0	Unchecked	Yes	No growth	2	4.34770705	4	1	0	0	1	Typbar_TCV	0
Unchecked	1	0	Unchecked	No		3	2.9377138946	2	1		0	1	MenAfriVac	1
Unchecked	0	0	Unchecked	Yes	No growth	1	5.0184804928	5	1	0	0	2	MenAfriVac	0
Unchecked	1	0	Unchecked	No		2	1.3086926762	1	0		0	0	Typbar_TCV	1
Unchecked	1	0	Unchecked	No		3	6.6009582478	6	0		0	2	Typbar_TCV	1
Unchecked	0	0	Checked	Yes	No growth	3	2.5160848734	2	1	0	0	1	MenAfriVac	0
Unchecked	0	0	Checked	Yes	No growth	3	3.2498288843	3	0	0	0	1	MenAfriVac	0
Unchecked	0	0	Checked	Yes	No growth	2	3.3976728268	3	1	0	0	1	MenAfriVac	0
Unchecked	1	0	Unchecked	Yes	No growth	7	1.2703627652	1	0	0	0	0	Typbar_TCV	0
Unchecked	0	0	Unchecked	Yes	No growth	0	1.2840520192	1	1	0	0	0	Typbar_TCV	0
Unchecked	0	0	Checked	Yes	No growth	1	1.3880903491	1	1	0	0	0	Typbar_TCV	0
Unchecked	1	0	Unchecked	Yes	No growth	2	9.4811772758	9	1	0	0	2	Typbar_TCV	0
Unchecked	0	0	Unchecked	Yes	No growth	2	4.6981519507	4	1	0	0	1	MenAfriVac	0
Unchecked	0	0	Checked	Yes	No growth	3	3.1074606434	3	0	0	0	1	Typbar_TCV	0
Unchecked	0	0	Checked	Yes	No growth	2	1.9137577002	1	0	0	0	0	MenAfriVac	0
Unchecked	1	0	Unchecked	Yes	No growth	3	1.9657768652	1	1	0	0	0	MenAfriVac	0
Unchecked	1	0	Unchecked	Yes	No growth	1	1.7768651608	1	1	0	0	0	Typbar_TCV	0
Unchecked	1	0	Checked	Yes	No growth	4	3.4633812457	3	1	0	0	1	Typbar_TCV	0
Unchecked	1	0	Unchecked	Yes	Pending	1	2.6858316222	2	1		0	1	Typbar_TCV	1
Checked	0	0	Unchecked	Yes	No growth	2	8.1013004791	8	1	0	0	2	MenAfriVac	0
Unchecked	0	0	Checked	No		4	8.5366187543	8	1		1	2	MenAfriVac	1
Unchecked	1	0	Unchecked	Yes	No growth	2	5.8617385352	5	0	0	0	2	MenAfriVac	0
Unchecked	0	0	Checked	Yes	No growth	1	10.694045175	10	1	0	0	3	MenAfriVac	0
Unchecked	1	0	Unchecked	Yes	No growth	3	5.6043805613	5	1	0	1	2	MenAfriVac	0
Unchecked	1	0	Unchecked	Yes	No growth	3	7.0663928816	7	0	0	1	2	MenAfriVac	0
Unchecked	1	0	Unchecked	Yes	No growth	3	3.0800821355	3	0	0	0	1	MenAfriVac	0
Unchecked	0	0	Checked	No		3	7.3921971253	7	0		0	2	MenAfriVac	1
Unchecked	0	0	Checked	Yes	No growth	3	3.3976728268	3	0	0	0	1	Typbar_TCV	0
Unchecked	1	0	Unchecked	No		2	6.8501026694	6	0		0	2	Typbar_TCV	1
Unchecked	1	0	Unchecked	Yes	Pending	2	3.5318275154	3	1		0	1	Typbar_TCV	1
Unchecked	1	0	Unchecked	Yes	No growth	3	8.7446954141	8	0	0	0	2	MenAfriVac	0
Unchecked	0	0	Unchecked	No		1	1.5331964408	1	1		0	0	MenAfriVac	1
Unchecked	1	0	Unchecked	Yes	No growth	7	5.0321697467	5	1	0	0	2	MenAfriVac	0
Unchecked	1	0	Unchecked	Yes	No growth	4	7.2498288843	7	0	0	0	2	Typbar_TCV	0
Checked	0	0	Unchecked	Yes	No growth	4	7.947980835	7	1	0	0	2	Typbar_TCV	0
Unchecked	0	0	Checked	No		3	7.9370294319	7	0		0	2	MenAfriVac	1
Unchecked	1	0	Unchecked	Yes	No growth	2	4.2792607803	4	1	0	0	1	Typbar_TCV	0
Unchecked	1	0	Unchecked	Yes	No growth	2	2.3490759754	2	0	0	0	1	MenAfriVac	0
Unchecked	0	0	Unchecked	Yes	No growth	2	2.7597535934	2	1	0	0	1	MenAfriVac	0
Unchecked	0	0	Checked	Yes	No growth	2	2.9212867899	2	1	0	0	1	MenAfriVac	0
Unchecked	1	0	Unchecked	Yes	No growth	3	2.8281998631	2	0	0	0	1	Typbar_TCV	0
Checked	0	0	Unchecked	Yes	No growth	3	2.984257358	2	1	0	0	1	MenAfriVac	0
Unchecked	0	0	Checked	No		3	3.2936344969	3	0		0	1	MenAfriVac	1
Unchecked	1	0	Unchecked	Yes	No growth	2	4.9336071184	4	1	0	0	1	MenAfriVac	0
Unchecked	1	0	Unchecked	No		2	4.9363449692	4	0		0	1	MenAfriVac	1
Unchecked	1	0	Unchecked	No		3	11.770020534	11	0		0	3	MenAfriVac	1
Unchecked	0	0	Checked	Yes	No growth	4	2.9787816564	2	1	0	1	1	MenAfriVac	0
Unchecked	1	0	Unchecked	Yes	No growth	0	3.5947980835	3	1	0	0	1	MenAfriVac	0
Checked	1	0	Unchecked	Yes	No growth	7	6.4449007529	6	0	0	0	2	MenAfriVac	0
Unchecked	1	0	Unchecked	Yes	No growth	7	1.3990417522	1	0	0	0	0	Typbar_TCV	0
Unchecked	0	0	Checked	No		2	6.0971937029	6	0		0	2	Typbar_TCV	1
Unchecked	1	0	Unchecked	Yes	No growth	0	2.7624914442	2	1	0	0	1	MenAfriVac	0
Unchecked	1	0	Unchecked	Yes	No growth	6	1.3415468857	1	0	0	0	0	Typbar_TCV	0
Unchecked	1	0	Unchecked	No		3	5.7002053388	5	0		0	2	Typbar_TCV	1
Unchecked	1	0	Unchecked	Yes	No growth	2	5.697467488	5	0	0	0	2	MenAfriVac	0
Unchecked	1	0	Unchecked	Yes	No growth	1	9.8151950719	9	1	0	0	2	Typbar_TCV	0
Unchecked	1	0	Unchecked	Yes	No growth	2	10.291581109	10	1	0	0	3	Typbar_TCV	0
Unchecked	0	0	Checked	No		4	10.006844627	10	0		1	3	Typbar_TCV	1
Unchecked	1	0	Unchecked	No		3	10.209445585	10	0		0	3	Typbar_TCV	1
Unchecked	0	0	Checked	Yes	No growth	1	3.2580424367	3	1	0	0	1	Typbar_TCV	0
Unchecked	1	0	Unchecked	No		2	7.909650924	7	0		1	2	Typbar_TCV	1
Checked	0	0	Unchecked	Yes	No growth	7	2.5489390828	2	1	0	0	1	MenAfriVac	0
Unchecked	1	0	Unchecked	No		1	2.546201232	2	1		0	1	Typbar_TCV	1
Unchecked	1	0	Unchecked	Yes	No growth	1	12.123203285	12	1	0	0	3	Typbar_TCV	0
Unchecked	1	0	Unchecked	Yes	No growth	3	2.5297741273	2	0	0	0	1	MenAfriVac	0
Unchecked	0	0	Unchecked	Yes	No growth	2	2.6611909651	2	0	0	0	1	MenAfriVac	0
Unchecked	1	0	Unchecked	Yes	No growth	2	3.0061601643	3	1	0	0	1	MenAfriVac	0
Unchecked	0	0	Unchecked	Yes	No growth	1	3.4551676934	3	1	0	0	1	MenAfriVac	0
Unchecked	1	0	Unchecked	Yes	No growth	1	2.2532511978	2	1	0	0	1	MenAfriVac	0
Unchecked	1	0	Unchecked	Yes	No growth	0	2.3271731691	2	1	0	0	1	MenAfriVac	0
Checked	1	0	Unchecked	No		3	1.4893908282	1	0		0	0	MenAfriVac	1
Unchecked	1	0	Unchecked	Yes	No growth	1	4.7967145791	4	1	0	0	1	MenAfriVac	0
Unchecked	1	0	Unchecked	Yes	No growth	7	4.4353182752	4	1	0	0	1	MenAfriVac	0
Unchecked	1	0	Unchecked	No		2	2.2751540041	2	1		0	1	MenAfriVac	1
Unchecked	1	0	Unchecked	Yes	No growth	1	4.9062286105	4	1	0	0	1	Typbar_TCV	0
Unchecked	1	0	Unchecked	Yes	No growth	2	8.8733744011	8	1	0	0	2	MenAfriVac	0
Checked	0	0	Unchecked	Yes	No growth	1	6.4065708419	6	1	0	0	2	MenAfriVac	0
Unchecked	1	0	Unchecked	No		2	4.8706365503	4	0		0	1	MenAfriVac	1
Unchecked	1	0	Unchecked	No		3	2.0013689254	2	0		0	1	Typbar_TCV	1
Unchecked	1	0	Unchecked	Yes	No growth	3	4.7008898015	4	1	0	0	1	MenAfriVac	0
Unchecked	1	0	Unchecked	No		4	7.871321013	7	1		0	2	MenAfriVac	1
Checked	1	0	Unchecked	Yes	No growth	2	5.2457221081	5	1	0	0	2	Typbar_TCV	0
Unchecked	0	0	Unchecked	Yes	No growth	1	1.9192334018	1	1	0	0	0	MenAfriVac	0
Unchecked	0	0	Unchecked	Yes	No growth	2	1.9274469541	1	1	0	0	0	MenAfriVac	0
Unchecked	1	0	Unchecked	Yes	S.Typhi	3	8.3121149897	8	1	1	0	2	MenAfriVac	0
Unchecked	1	0	Checked	Yes	No growth	0	3.0855578371	3	1	0	0	1	MenAfriVac	0
Unchecked	0	0	Unchecked	Yes	No growth	4	3.9561943874	3	0	0	0	1	MenAfriVac	0
Unchecked	0	0	Unchecked	Yes	No growth	0	10.075290897	10	1	0	0	3	Typbar_TCV	0
Unchecked	1	0	Checked	Yes	No growth	1	3.446954141	3	1	0	0	1	MenAfriVac	0
Checked	0	0	Unchecked	Yes	No growth	2	9.7029431896	9	0	0	0	2	Typbar_TCV	0
Unchecked	0	0	Checked	Yes	No growth	3	6.1136208077	6	0	0	0	2	MenAfriVac	0
Unchecked	0	0	Checked	Yes	No growth	1	4.720054757	4	1	0	0	1	MenAfriVac	0
Checked	0	0	Unchecked	Yes	No growth	4	2.9486652977	2	1	0	0	1	Typbar_TCV	0
Unchecked	1	0	Unchecked	Yes	No growth	7	4.7529089665	4	0	0	0	1	Typbar_TCV	0
Unchecked	1	0	Unchecked	Yes	No growth	4	3.5290896646	3	1	0	1	1	Typbar_TCV	0
Unchecked	1	0	Unchecked	Yes	No growth	1	3.4442162902	3	1	0	1	1	MenAfriVac	0
Unchecked	0	0	Checked	No		2	3.06091718	3	1		0	1	MenAfriVac	1
Unchecked	0	0	Unchecked	Yes	No growth	1	9.0759753593	9	1	0	0	2	Typbar_TCV	0
Unchecked	1	0	Unchecked	Yes	No growth	3	12.021902806	12	0	0	0	3	MenAfriVac	0
Unchecked	0	0	Unchecked	Yes	No growth	1	9.1526351814	9	1	0	0	2	MenAfriVac	0
Unchecked	1	0	Unchecked	Yes	No growth	3	10.414784394	10	0	0	0	3	MenAfriVac	0
Unchecked	1	0	Unchecked	Yes	Other	3	1.6509240246	1	0	0	1	0	Typbar_TCV	0
Unchecked	0	0	Unchecked	Yes	No growth	2	4.5174537988	4	0	0	0	1	MenAfriVac	0
Unchecked	0	0	Unchecked	Yes	No growth	3	9.6919917864	9	0	0	1	2	Typbar_TCV	0
Unchecked	1	0	Unchecked	Yes	No growth	3	12.985626283	12	0	0	1	3	Typbar_TCV	0
Unchecked	1	0	Unchecked	Yes	Pending	2	6.0533880903	6	0		0	2	Typbar_TCV	1
Unchecked	0	0	Checked	Yes	No growth	1	4.5968514716	4	1	0	0	1	Typbar_TCV	0
Unchecked	1	0	Unchecked	No		2	1.9219712526	1	0		0	0	MenAfriVac	1
Unchecked	1	0	Unchecked	No		1	11.79192334	11	1		0	3	Typbar_TCV	1
Unchecked	1	0	Checked	Yes	No growth	3	4.3696098563	4	1	0	0	1	Typbar_TCV	0
Unchecked	1	0	Unchecked	Yes	No growth	2	11.501711157	11	1	0	0	3	Typbar_TCV	0
Unchecked	1	0	Unchecked	Yes	No growth	2	2.006844627	2	1	0	1	1	MenAfriVac	0
Unchecked	0	0	Unchecked	Yes	No growth	3	5.6290212183	5	0	0	0	2	Typbar_TCV	0
Unchecked	0	0	Unchecked	No		2	1.5605749487	1	0		0	0	MenAfriVac	1
Checked	0	0	Unchecked	Yes	S.Typhi	3	9.1718001369	9	1	1	0	2	MenAfriVac	0
Unchecked	1	0	Unchecked	Yes	No growth	2	15.986310746	15	1	0	1	3	Typbar_TCV	0
Unchecked	1	0	Unchecked	Yes	No growth	6	5.5386721424	5	0	0	0	2	MenAfriVac	0
Unchecked	1	0	Unchecked	Yes	No growth	3	5.3086926762	5	1	0	0	2	MenAfriVac	0
Unchecked	1	0	Unchecked	Yes	No growth	2	2.1382614648	2	1	0	0	1	Typbar_TCV	0
Unchecked	1	0	Unchecked	No		3	2.3956194387	2	0		0	1	Typbar_TCV	1
Unchecked	1	0	Unchecked	Yes	No growth	2	14.083504449	14	0	0	0	3	Typbar_TCV	0
Unchecked	0	0	Unchecked	Yes	No growth	7	2.7049965777	2	1	0	0	1	Typbar_TCV	0
Checked	0	0	Unchecked	No		7	10.368240931	10	0		0	3	Typbar_TCV	1
Unchecked	1	0	Unchecked	Yes	No growth	2	10.083504449	10	0	0	0	3	Typbar_TCV	0
Unchecked	1	0	Unchecked	Yes	No growth	4	9.4209445585	9	1	0	0	2	Typbar_TCV	0
Checked	0	0	Unchecked	Yes	No growth	5	2.6913073238	2	0	0	0	1	Typbar_TCV	0
Unchecked	1	0	Unchecked	Yes	No growth	1	3.2580424367	3	1	0	0	1	Typbar_TCV	0
Unchecked	0	0	Unchecked	No		2	2.893908282	2	0		0	1	Typbar_TCV	1
Unchecked	1	0	Unchecked	No		0	3.6221765914	3	1		0	1	Typbar_TCV	1
Unchecked	1	0	Unchecked	Yes	No growth	3	9.1416837782	9	1	0	0	2	Typbar_TCV	0
Unchecked	0	0	Checked	No		2	6.4257357974	6	0		0	2	Typbar_TCV	1
Checked	0	0	Unchecked	Yes	No growth	4	11.296372348	11	0	0	0	3	MenAfriVac	0
Unchecked	1	0	Unchecked	Yes	No growth	2	3.5975359343	3	0	0	0	1	Typbar_TCV	0
Unchecked	0	0	Unchecked	Yes	No growth	4	6.8856947296	6	1	0	1	2	Typbar_TCV	0
Unchecked	0	0	Checked	Yes	No growth	7	14.622861054	14	0	0	0	3	Typbar_TCV	0
Unchecked	1	0	Unchecked	No		1	9.8234086242	9	1		0	2	Typbar_TCV	1
Unchecked	1	0	Unchecked	Yes	No growth	2	10.308008214	10	0	0	0	3	MenAfriVac	0
Unchecked	1	0	Unchecked	Yes	No growth	2	1.158110883	1	1	0	1	0	MenAfriVac	0
Unchecked	1	0	Checked	Yes	No growth	2	5.5770020534	5	0	0	0	2	MenAfriVac	0
Unchecked	0	0	Unchecked	Yes	Other	2	3.5017111567	3	1	0	0	1	Typbar_TCV	0
Unchecked	1	0	Unchecked	Yes	No growth	3	2.3655030801	2	0	0	1	1	Typbar_TCV	0
Unchecked	0	0	Checked	Yes	No growth	0	2.3846680356	2	1	0	1	1	Typbar_TCV	0
Unchecked	1	0	Unchecked	No		3	2.9295003422	2	0		1	1	Typbar_TCV	1
Unchecked	1	0	Checked	No		1	4.7419575633	4	1		0	1	Typbar_TCV	1
Unchecked	1	0	Unchecked	No		0	3.4004106776	3	1		0	1	MenAfriVac	1
Unchecked	0	0	Checked	No		3	3.4058863792	3	0		0	1	MenAfriVac	1
Unchecked	0	0	Checked	No		4	3.8959616701	3	0		1	1	MenAfriVac	1
Unchecked	1	0	Unchecked	No		1	1.8370978782	1	1		0	0	MenAfriVac	1
Unchecked	0	0	Unchecked	Yes	No growth	3	8.4134154689	8	1	0	0	2	Typbar_TCV	0
Unchecked	1	0	Unchecked	Yes	No growth	1	4.0848733744	4	1	0	0	1	Typbar_TCV	0
Checked	1	0	Unchecked	Yes	No growth	1	14.160164271	14	1	0	0	3	MenAfriVac	0
Unchecked	0	0	Checked	No		2	7.3785078713	7	1		0	2	Typbar_TCV	1
Checked	0	0	Unchecked	Yes	No growth	5	3.0965092402	3	0	0	1	1	MenAfriVac	0
Unchecked	1	0	Unchecked	Yes	No growth	3	3.7563312799	3	0	0	0	1	MenAfriVac	0
Unchecked	1	0	Checked	No		2	3.0882956879	3	0		0	1	MenAfriVac	1
Unchecked	0	0	Unchecked	Yes	No growth	1	5.8918548939	5	1	0	0	2	Typbar_TCV	0
Checked	0	0	Unchecked	Yes	No growth	3	6.8145106092	6	0	0	0	2	Typbar_TCV	0
Unchecked	1	0	Unchecked	No		4	3.1540041068	3	1		1	1	MenAfriVac	1
Unchecked	1	0	Unchecked	No		2	3.8138261465	3	0		0	1	Typbar_TCV	1
Checked	1	0	Unchecked	Yes	S.Typhi	1	7.8877481177	7	1	1	0	2	MenAfriVac	0
Unchecked	0	0	Unchecked	No		1	4.4982888433	4	1		0	1	Typbar_TCV	1
Unchecked	0	0	Checked	Yes	No growth	2	4.4353182752	4	0	0	0	1	Typbar_TCV	0
Unchecked	1	0	Unchecked	Yes	No growth	4	2.81724846	2	0	0	0	1	MenAfriVac	0
Unchecked	0	0	Checked	Yes	No growth	3	1.5578370979	1	1	0	0	0	MenAfriVac	0
Unchecked	0	0	Unchecked	Yes	No growth	1	2.0862422998	2	1	0	0	1	MenAfriVac	0
Unchecked	1	0	Unchecked	Yes	No growth	3	7.4934976044	7	1	0	0	2	Typbar_TCV	0
Unchecked	1	0	Checked	No		2	7.1101984942	7	1		0	2	Typbar_TCV	1
Unchecked	0	0	Checked	Yes	No growth	3	2.4859685147	2	1	0	0	1	MenAfriVac	0
Unchecked	0	0	Checked	No		3	2.4147843943	2	0		0	1	MenAfriVac	1
Unchecked	1	0	Unchecked	No		2	2.4832306639	2	0		0	1	MenAfriVac	1
Unchecked	1	0	Checked	Yes	No growth	3	1.7577002053	1	1	0	0	0	MenAfriVac	0
Unchecked	0	0	Unchecked	Yes	No growth	1	1.1416837782	1	1	0	0	0	MenAfriVac	0
Unchecked	0	0	Unchecked	No		3	0.8733744011	0	0		0	0	MenAfriVac	1
Unchecked	0	0	Checked	No		0	1.2785763176	1	1		0	0	MenAfriVac	1
Unchecked	1	0	Unchecked	No		2	1.7303216975	1	0		0	0	MenAfriVac	1
Unchecked	0	0	Unchecked	No		1	1.8507871321	1	1		0	0	MenAfriVac	1
Unchecked	1	0	Unchecked	Yes	No growth	2	5.0239561944	5	0	0	0	2	Typbar_TCV	0
Unchecked	1	0	Unchecked	Yes	No growth	4	11.282683094	11	0	0	0	3	Typbar_TCV	0
Unchecked	1	0	Unchecked	Yes	No growth	3	9.453798768	9	1	0	0	2	Typbar_TCV	0
Unchecked	0	0	Unchecked	Yes	No growth	2	2.81724846	2	0	0	0	1	MenAfriVac	0
Unchecked	0	0	Unchecked	Yes	Other	3	3.1156741958	3	1	0	0	1	Typbar_TCV	0
Unchecked	1	0	Unchecked	No		2	2.970568104	2	0		0	1	Typbar_TCV	1
Checked	0	0	Unchecked	Yes	No growth	3	4.8240930869	4	0	0	0	1	MenAfriVac	0
Unchecked	1	0	Unchecked	Yes	No growth	1	11.466119097	11	1	0	0	3	MenAfriVac	0
Unchecked	0	0	Unchecked	Yes	No growth	3	11.466119097	11	0	0	0	3	MenAfriVac	0
Unchecked	0	0	Checked	Yes	No growth	7	2.7789185489	2	1	0	1	1	Typbar_TCV	0
Unchecked	0	0	Checked	No		1	2.8117727584	2	1		1	1	Typbar_TCV	1
Unchecked	0	0	Checked	Yes	No growth	2	1.8973305955	1	1	0	1	0	Typbar_TCV	0
Unchecked	0	0	Unchecked	Yes	No growth	3	1.9958932238	1	0	0	0	0	Typbar_TCV	0
Unchecked	0	0	Unchecked	Yes	No growth	3	2.4613278576	2	1	0	0	1	Typbar_TCV	0
Checked	0	0	Unchecked	Yes		4	6.6666666667	6	0		1	2	Typbar_TCV	1
Unchecked	0	0	Unchecked	Yes	No growth	2	4.8432580424	4	1	0	0	1	Typbar_TCV	0
Unchecked	0	0	Unchecked	Yes	No growth	2	4.9637234771	4	1	0	0	1	Typbar_TCV	0
Unchecked	1	0	Checked	No		1	8.4791238877	8	1		0	2	Typbar_TCV	1
Unchecked	0	0	Checked	Yes	Other	1	12.13963039	12	1	0	0	3	Typbar_TCV	0
Unchecked	0	0	Unchecked	No		2	3.4113620808	3	0		0	1	Typbar_TCV	1
Unchecked	1	0	Unchecked	Yes	No growth	0	4.0054757016	4	1	0	0	1	MenAfriVac	0
Unchecked	1	0	Unchecked	Yes	No growth	1	9.6618754278	9	1	0	0	2	MenAfriVac	0
Unchecked	0	0	Checked	Yes	Other	1	5.5578370979	5	1	0	0	2	Typbar_TCV	0
Unchecked	0	0	Unchecked	Yes	No growth	3	5.7577002053	5	0	0	0	2	MenAfriVac	0
Unchecked	1	0	Checked	Yes	No growth	3	5.0075290897	5	1	0	0	2	MenAfriVac	0
Unchecked	0	0	Checked	Yes	No growth	4	7.8412046543	7	0	0	0	2	Typbar_TCV	0
Unchecked	1	0	Checked	Yes	No growth	0	1.5249828884	1	1	0	0	0	MenAfriVac	0
Unchecked	0	0	Unchecked	Yes	No growth	3	1.9466119097	1	1	0	0	0	MenAfriVac	0
Unchecked	0	0	Checked	Yes	No growth	4	3.0691307324	3	0	0	0	1	Typbar_TCV	0
Checked	1	1	Unchecked	Yes	No growth	4	9.9082819986	9	0	0	1	2	MenAfriVac	0
Unchecked	0	0	Unchecked	Yes	No growth	3	5.4072553046	5	0	0	0	2	MenAfriVac	0
Unchecked	0	0	Checked	No		1	6.9103353867	6	1		0	2	Typbar_TCV	1
Unchecked	0	0	Unchecked	No		1	11.071868583	11	1		0	3	Typbar_TCV	1
Unchecked	0	0	Checked	Yes	Pending	2	11.674195756	11	0		0	3	Typbar_TCV	1
Unchecked	1	0	Unchecked	Yes	No growth	5	5.3360711841	5	0	0	0	2	Typbar_TCV	0
Unchecked	1	0	Unchecked	Yes	No growth	1	7.2826830938	7	1	0	0	2	Typbar_TCV	0
Checked	0	1	Unchecked	Yes	No growth	3	8.5119780972	8	0	0	0	2	Typbar_TCV	0
Unchecked	0	1	Unchecked	Yes	No growth	2	8.7885010267	8	0	0	0	2	MenAfriVac	0
Unchecked	0	0	Checked	No		2	5.8151950719	5	1		0	2	MenAfriVac	1
Unchecked	1	0	Checked	Yes	No growth	4	4.3559206023	4	0	0	0	1	MenAfriVac	0
Unchecked	0	0	Checked	Yes	No growth	0	4.4106776181	4	1	0	0	1	Typbar_TCV	0
Unchecked	0	0	Checked	Yes	No growth	5	4.7392197125	4	0	0	1	1	Typbar_TCV	0
Checked	0	0	Unchecked	Yes	No growth	3	6.5325119781	6	0	0	1	2	Typbar_TCV	0
Checked	0	0	Unchecked	Yes	No growth	3	4.8815879535	4	1	0	0	1	Typbar_TCV	0
Unchecked	0	0	Unchecked	No		1	4.8761122519	4	1		0	1	Typbar_TCV	1
Checked	0	0	Unchecked	Yes	No growth	4	8.4298425736	8	0	0	0	2	Typbar_TCV	0
Unchecked	1	0	Unchecked	Yes	No growth	3	5.3415468857	5	0	0	0	2	Typbar_TCV	0
Unchecked	1	0	Unchecked	No		2	5.1471594798	5	0		0	2	Typbar_TCV	1
Unchecked	0	0	Unchecked	Yes	No growth	2	10.926762491	10	1	0	0	3	Typbar_TCV	0
Unchecked	0	0	Checked	Yes	No growth	5	6.8446269678	6	1	0	0	2	MenAfriVac	0
Unchecked	1	0	Unchecked	Yes	No growth	5	4.7474332649	4	1	0	0	1	Typbar_TCV	0
Unchecked	0	0	Checked	Yes	No growth	3	1.6673511294	1	0	0	0	0	Typbar_TCV	0
Unchecked	0	0	Unchecked	Yes	No growth	2	4.0930869268	4	0	0	1	1	Typbar_TCV	0
Unchecked	1	0	Unchecked	No		1	3.923340178	3	1		0	1	MenAfriVac	1
Checked	0	0	Unchecked	Yes	No growth	4	5.3579739904	5	0	0	0	2	MenAfriVac	0
Unchecked	1	0	Unchecked	Yes	No growth	4	5.8425735797	5	1	0	0	2	MenAfriVac	0
Unchecked	0	0	Checked	No		2	6.0917180014	6	1		0	2	MenAfriVac	1
Unchecked	0	0	Unchecked	Yes	No growth	4	4.0164271047	4	1	0	0	1	MenAfriVac	0
Unchecked	0	0	Unchecked	No		2	1.6646132786	1	0		0	0	Typbar_TCV	1
Unchecked	1	0	Unchecked	No		0	9.5770020534	9	1		0	2	MenAfriVac	1
Unchecked	0	0	Checked	Yes	No growth	3	1.7796030116	1	1	0	1	0	MenAfriVac	0
Checked	0	0	Unchecked	Yes	No growth	7	3.3210130048	3	0	0	1	1	Typbar_TCV	0
Unchecked	0	0	Unchecked	Yes	No growth	2	3.5537303217	3	0	0	0	1	Typbar_TCV	0
Unchecked	1	0	Unchecked	No		2	3.8138261465	3	0		0	1	Typbar_TCV	1
Unchecked	1	0	Unchecked	Yes	No growth	1	1.9603011636	1	1	0	0	0	MenAfriVac	0
Unchecked	1	0	Unchecked	Yes	No growth	2	2.765229295	2	0	0	0	1	MenAfriVac	0
Unchecked	0	0	Unchecked	Yes	No growth	7	3.2498288843	3	0	0	1	1	MenAfriVac	0
Unchecked	1	0	Unchecked	No		1	2.7597535934	2	1		0	1	MenAfriVac	1
Unchecked	1	0	Unchecked	Yes	No growth	2	8.0985626283	8	1	0	0	2	Typbar_TCV	0
Unchecked	0	0	Unchecked	No		2	16.353182752	16	0		0	3	Typbar_TCV	1
Unchecked	1	0	Unchecked	Yes	No growth	2	2.4613278576	2	1	0	0	1	Typbar_TCV	0
Checked	0	0	Unchecked	Yes	No growth	2	2.7789185489	2	1	0	0	1	Typbar_TCV	0
Unchecked	1	0	Unchecked	Yes	No growth	3	3.1047227926	3	1	0	0	1	Typbar_TCV	0
Unchecked	0	0	Unchecked	Yes	No growth	1	3.4004106776	3	1	0	0	1	Typbar_TCV	0
Unchecked	0	0	Unchecked	No		2	2.2176591376	2	1		0	1	Typbar_TCV	1
Unchecked	0	0	Checked	Yes	No growth	2	1.5633127995	1	1	0	0	0	MenAfriVac	0
Unchecked	0	0	Unchecked	Yes	No growth	2	2.0698151951	2	0	0	0	1	MenAfriVac	0
Unchecked	0	0	Checked	No		0	6.8281998631	6	1		0	2	Typbar_TCV	1
Unchecked	0	0	Unchecked	Yes	No growth	4	4.6735112936	4	0	0	0	1	MenAfriVac	0
Unchecked	0	0	Unchecked	No		2	1.3360711841	1	0		0	0	MenAfriVac	1
Unchecked	1	0	Unchecked	Yes	No growth	2	8.6160164271	8	0	0	0	2	MenAfriVac	0
Unchecked	1	0	Unchecked	No		4	3.7180013689	3	1		0	1	MenAfriVac	1
Unchecked	1	0	Unchecked	Yes	No growth	0	8.977412731	8	1	0	0	2	Typbar_TCV	0
Unchecked	0	0	Checked	Yes	No growth	2	4.8459958932	4	0	0	0	1	MenAfriVac	0
Checked	0	0	Unchecked	Yes	S.Typhi	3	13.448323066	13	0	1	1	3	MenAfriVac	0
Checked	0	0	Unchecked	No		1	11.734428474	11	1		0	3	MenAfriVac	1
Unchecked	0	0	Unchecked	No		1	5.6947296372	5	1		0	2	MenAfriVac	1
Unchecked	1	0	Unchecked	No		1	1.8945927447	1	1		0	0	MenAfriVac	1
Unchecked	0	0	Unchecked	Yes	No growth	3	2.8336755647	2	0	0	0	1	MenAfriVac	0
Unchecked	0	0	Unchecked	Yes	No growth	6	2.0260095825	2	0	0	0	1	Typbar_TCV	0
Unchecked	0	1	Unchecked	Yes	No growth	2	3.3073237509	3	0	0	0	1	MenAfriVac	0
Unchecked	0	1	Unchecked	Yes	No growth	3	3.6550308008	3	1	0	0	1	Typbar_TCV	0
Unchecked	0	0	Checked	Yes	No growth	1	4.4298425736	4	1	0	0	1	Typbar_TCV	0
Unchecked	0	0	Checked	No		3	4.5119780972	4	0		0	1	MenAfriVac	1
Unchecked	1	0	Checked	Yes	No growth	2	2.0396988364	2	0	0	0	1	MenAfriVac	0
Unchecked	1	0	Unchecked	No		4	6.0342231348	6	1		0	2	MenAfriVac	1
Unchecked	0	0	Unchecked	Yes	No growth	3	4.1040383299	4	0	0	0	1	Typbar_TCV	0
Unchecked	1	0	Unchecked	Yes	No growth	2	7.7097878166	7	0	0	0	2	MenAfriVac	0
Checked	0	0	Checked	Yes	No growth	1	1.5742642026	1	1	0	0	0	Typbar_TCV	0
Unchecked	0	0	Unchecked	Yes	No growth	1	2.0150581793	2	1	0	0	1	Typbar_TCV	0
Unchecked	1	0	Unchecked	Yes	No growth	6	1.7138945927	1	0	0	1	0	MenAfriVac	0
Unchecked	0	0	Unchecked	No		2	6.0917180014	6	0		0	2	MenAfriVac	1
Unchecked	1	0	Unchecked	Yes	No growth	2	9.607118412	9	0	0	0	2	MenAfriVac	0
Unchecked	0	0	Unchecked	No		2	12.262833676	12	0		0	3	MenAfriVac	1
Unchecked	0	0	Checked	No		0	12.533880903	12	1		1	3	MenAfriVac	1
Unchecked	1	0	Unchecked	Yes	No growth	3	14.067077344	14	0	0	0	3	MenAfriVac	0
Checked	0	0	Unchecked	Yes	No growth	3	3.871321013	3	1	0	0	1	Typbar_TCV	0
Unchecked	0	0	Checked	Yes	No growth	0	11.682409309	11	1	0	0	3	Typbar_TCV	0
Unchecked	1	0	Unchecked	No		2	8.553045859	8	0		0	2	MenAfriVac	1
Unchecked	1	0	Checked	No		3	4.93908282	4	1		0	1	Typbar_TCV	1
Unchecked	1	0	Unchecked	Yes	No growth	3	2.0725530459	2	0	0	0	1	MenAfriVac	0
Checked	1	0	Unchecked	No		3	2.3080082136	2	0		0	1	MenAfriVac	1
Checked	0	0	Unchecked	Yes	No growth	5	15.446954141	15	0	0	0	3	Typbar_TCV	0
Unchecked	0	0	Checked	Yes	No growth	4	5.3935660507	5	0	0	0	2	MenAfriVac	0
Checked	0	0	Unchecked	Yes	No growth	6	6.3682409309	6	1	0	1	2	Typbar_TCV	0
Unchecked	1	0	Unchecked	Yes	No growth	2	4.7556468172	4	0	0	0	1	MenAfriVac	0
Unchecked	0	0	Checked	No		1	9.7741273101	9	1		0	2	MenAfriVac	1
Unchecked	1	0	Unchecked	No		0	10.340862423	10	1		0	3	MenAfriVac	1
Unchecked	0	0	Unchecked	No		3	3.2443531828	3	0		1	1	Typbar_TCV	1
Unchecked	0	0	Unchecked	No		2	3.40862423	3	0		0	1	Typbar_TCV	1
Checked	0	0	Unchecked	No		3	3.7672826831	3	1		0	1	Typbar_TCV	1
Unchecked	0	0	Unchecked	Yes	No growth	4	1.6235455168	1	0	0	1	0	MenAfriVac	0
Unchecked	1	0	Unchecked	Yes	No growth	6	2.803559206	2	1	0	0	1	Typbar_TCV	0
Unchecked	1	0	Unchecked	Yes	No growth	1	2.984257358	2	1	0	0	1	Typbar_TCV	0
Unchecked	1	0	Checked	No		1	2.8008213552	2	1		0	1	Typbar_TCV	1
Unchecked	1	0	Unchecked	No		3	2.945927447	2	0		0	1	Typbar_TCV	1
Unchecked	0	0	Checked	Yes	No growth	2	4.1204654346	4	1	0	1	1	MenAfriVac	0
Unchecked	1	0	Unchecked	Yes	No growth	1	4.8186173854	4	1	0	0	1	MenAfriVac	0
Unchecked	1	0	Unchecked	No		3	5.0349075975	5	0		0	2	MenAfriVac	1
Unchecked	1	0	Unchecked	Yes	Other	3	2.6639288159	2	0	0	0	1	MenAfriVac	0
Unchecked	0	0	Unchecked	Yes	No growth	3	3.1019849418	3	1	0	0	1	MenAfriVac	0
Unchecked	1	0	Unchecked	Yes	No growth	3	7.5318275154	7	0	0	0	2	MenAfriVac	0
Unchecked	0	0	Unchecked	Yes	No growth	3	4.0410677618	4	0	0	0	1	MenAfriVac	0
Unchecked	1	0	Checked	No		3	3.4140999316	3	0		0	1	MenAfriVac	1
Unchecked	1	0	Unchecked	Yes	No growth	3	4.3093771389	4	0	0	0	1	Typbar_TCV	0
Unchecked	1	0	Unchecked	Yes	No growth	3	2.8774811773	2	0	0	0	1	MenAfriVac	0
Unchecked	0	0	Checked	Yes	No growth	3	3.3456536619	3	0	0	0	1	MenAfriVac	0
Unchecked	0	0	Unchecked	Yes	No growth	1	3.4113620808	3	1	0	0	1	MenAfriVac	0
Unchecked	1	0	Unchecked	Yes	No growth	4	3.2032854209	3	1	0	0	1	MenAfriVac	0
Unchecked	1	0	Unchecked	Yes	No growth	3	2.4065708419	2	0	0	0	1	Typbar_TCV	0
Unchecked	0	0	Unchecked	Yes	No growth	3	8.1451060917	8	1	0	0	2	Typbar_TCV	0
Checked	0	0	Unchecked	Yes	No growth	0	7.8220396988	7	1	0	0	2	MenAfriVac	0
Unchecked	1	0	Unchecked	Yes	Other	0	2.7077344285	2	1	0	1	1	MenAfriVac	0
Checked	0	0	Unchecked	No		3	2.6940451745	2	0		0	1	MenAfriVac	1
Unchecked	0	0	Unchecked	Yes	No growth	2	3.5290896646	3	0	0	0	1	Typbar_TCV	0
Checked	0	0	Unchecked	Yes	No growth	4	8.8569472964	8	1	0	0	2	Typbar_TCV	0
Unchecked	1	0	Unchecked	Yes	No growth	1	5.2265571526	5	1	0	0	2	MenAfriVac	0
Unchecked	0	0	Checked	No		3	6.7214236824	6	0		1	2	MenAfriVac	1
Checked	1	0	Checked	Yes	No growth	3	14.392881588	14	0	0	0	3	MenAfriVac	0
Checked	0	0	Unchecked	Yes	S.Typhi	6	9.3716632444	9	1	1	0	2	MenAfriVac	0
Unchecked	1	0	Unchecked	Yes	No growth	2	15.186858316	15	0	0	0	3	Typbar_TCV	0
Checked	0	0	Unchecked	Yes	Pending	3	6.3545516769	6	0		0	2	Typbar_TCV	1
Unchecked	0	0	Unchecked	Yes	No growth	2	3.3921971253	3	0	0	0	1	MenAfriVac	0
Unchecked	0	0	Checked	Yes	Other	3	2.5516769336	2	0	0	0	1	MenAfriVac	0
Unchecked	1	0	Checked	No		3	2.2422997947	2	0		0	1	MenAfriVac	1
Unchecked	1	0	Unchecked	No		3	2.7871321013	2	0		0	1	MenAfriVac	1
Unchecked	0	0	Unchecked	No		3	3.3100616016	3	0		0	1	MenAfriVac	1
Unchecked	1	0	Unchecked	No		2	3.6687200548	3	1		0	1	MenAfriVac	1
Unchecked	0	0	Checked	No		3	7.4332648871	7	0		0	2	MenAfriVac	1
Checked	1	0	Unchecked	Yes	No growth	3	5.9466119097	5	1	0	0	2	Typbar_TCV	0
Unchecked	0	0	Checked	Yes	No growth	1	8.3586584531	8	1	0	0	2	Typbar_TCV	0
Unchecked	0	0	Checked	No		2	8.6762491444	8	0		0	2	MenAfriVac	1
Unchecked	1	0	Unchecked	Yes	Other	2	9.8069815195	9	0	0	1	2	MenAfriVac	0
Checked	0	0	Unchecked	Yes	No growth	4	6.7049965777	6	1	0	0	2	Typbar_TCV	0
Unchecked	0	0	Unchecked	Yes	No growth	1	2.5571526352	2	1	0	0	1	Typbar_TCV	0
Unchecked	0	0	Checked	Yes	No growth	1	4.9637234771	4	1	0	0	1	Typbar_TCV	0
Unchecked	0	0	Unchecked	No		2	4.4079397673	4	0		0	1	Typbar_TCV	1
Unchecked	1	0	Unchecked	No		4	4.7063655031	4	0		1	1	Typbar_TCV	1
Unchecked	0	0	Checked	No		2	4.8021902806	4	1		0	1	Typbar_TCV	1
Unchecked	0	0	Checked	No		0	4.977412731	4	1		0	1	Typbar_TCV	1
Unchecked	1	0	Unchecked	Yes	No growth	4	10.332648871	10	0	0	0	3	Typbar_TCV	0
Unchecked	1	0	Unchecked	Yes	Pending	0	5.5030800821	5	1		0	2	Typbar_TCV	1
Unchecked	1	0	Checked	Yes	No growth	2	3.2251882272	3	0	0	0	1	MenAfriVac	0
Checked	0	0	Unchecked	Yes	No growth	4	9.015742642	9	1	0	0	2	MenAfriVac	0
Unchecked	1	0	Unchecked	No		3	4.1314168378	4	0		0	1	Typbar_TCV	1
Unchecked	0	0	Unchecked	Yes	No growth	3	3.4195756331	3	1	0	0	1	Typbar_TCV	0
Unchecked	1	0	Unchecked	Yes	No growth	4	2.8117727584	2	0	0	0	1	Typbar_TCV	0
Unchecked	1	0	Unchecked	No		3	8.1149897331	8	0		0	2	MenAfriVac	1
Unchecked	1	0	Unchecked	Yes	No growth	5	5.2238193018	5	1	0	0	2	MenAfriVac	0
Unchecked	1	0	Unchecked	Yes	No growth	0	10.568104038	10	1	0	0	3	MenAfriVac	0
Unchecked	0	0	Unchecked	No		2	13.149897331	13	0		0	3	Typbar_TCV	1
Unchecked	0	0	Unchecked	Yes	No growth	5	10.031485284	10	0	0	0	3	MenAfriVac	0
Checked	0	0	Unchecked	Yes	No growth	3	14.694045175	14	1	0	0	3	Typbar_TCV	0
Unchecked	0	0	Checked	Yes	No growth	0	9.2703627652	9	1	0	0	2	MenAfriVac	0
Checked	1	0	Unchecked	No		2	9.5578370979	9	0		0	2	MenAfriVac	1
Unchecked	0	0	Unchecked	No		3	3.3045859001	3	0		0	1	Typbar_TCV	1
Unchecked	0	0	Unchecked	No		2	3.6386036961	3	0		0	1	Typbar_TCV	1
Unchecked	1	0	Unchecked	Yes	No growth	1	4.8815879535	4	1	0	0	1	MenAfriVac	0
Unchecked	1	0	Unchecked	No		3	9.6618754278	9	0		0	2	Typbar_TCV	1
Unchecked	0	0	Unchecked	Yes	No growth	2	6.3627652293	6	0	0	0	2	Typbar_TCV	0
Checked	0	0	Unchecked	Yes	Pending	3	6.9431895962	6	1		0	2	Typbar_TCV	1
Unchecked	1	0	Unchecked	Yes	No growth	3	3.7973990418	3	0	0	1	1	Typbar_TCV	0
Unchecked	0	0	Checked	Yes	No growth	2	2.5817932923	2	0	0	1	1	Typbar_TCV	0
Unchecked	0	0	Checked	Yes	No growth	2	2.674880219	2	0	0	0	1	Typbar_TCV	0
Unchecked	0	0	Checked	No		3	3.2744695414	3	0		0	1	Typbar_TCV	1
Unchecked	0	0	Unchecked	Yes	No growth	1	4.424366872	4	1	0	0	1	MenAfriVac	0
Checked	0	0	Unchecked	Yes	No growth	1	5.1033538672	5	1	0	0	2	MenAfriVac	0
Unchecked	1	0	Unchecked	Yes	No growth	2	1.8151950719	1	1	0	0	0	MenAfriVac	0
Unchecked	0	0	Checked	Yes	No growth	4	2.045174538	2	0	0	1	1	MenAfriVac	0
Unchecked	0	0	Unchecked	No		2	3.7645448323	3	0		0	1	Typbar_TCV	1
Unchecked	1	0	Unchecked	No		2	4.3915126626	4	0		0	1	Typbar_TCV	1
Unchecked	1	0	Unchecked	No		1	5.3524982888	5	1		0	2	MenAfriVac	1
Checked	0	0	Unchecked	No		6	7.1184120465	7	1		1	2	MenAfriVac	1
Checked	1	0	Unchecked	Yes	No growth	3	3.5893223819	3	0	0	0	1	MenAfriVac	0
Unchecked	0	0	Checked	Yes	No growth	2	10.92128679	10	0	0	0	3	Typbar_TCV	0
Unchecked	1	0	Unchecked	Yes	No growth	1	11.953456537	11	1	0	0	3	Typbar_TCV	0
Unchecked	1	0	Checked	Yes	No growth	1	2.0041067762	2	1	0	0	1	Typbar_TCV	0
Unchecked	1	0	Unchecked	No		2	2.3490759754	2	1		0	1	Typbar_TCV	1
Unchecked	0	0	Unchecked	Yes	No growth	1	3.4962354552	3	1	0	1	1	Typbar_TCV	0
Unchecked	0	0	Unchecked	Yes	No growth	2	3.8466803559	3	0	0	0	1	MenAfriVac	0
Unchecked	1	0	Checked	No		2	1.8480492813	1	0		0	0	MenAfriVac	1
Checked	0	0	Unchecked	Yes	No growth	0	3.3812457221	3	1	0	0	1	MenAfriVac	0
Unchecked	1	0	Unchecked	Yes	No growth	3	5.5989048597	5	0	0	1	2	MenAfriVac	0
Unchecked	1	0	Unchecked	Yes	No growth	2	3.1594798084	3	0	0	0	1	MenAfriVac	0
Checked	0	0	Unchecked	Yes	No growth	4	4.2436687201	4	1	0	0	1	MenAfriVac	0
Unchecked	0	0	Checked	Yes	No growth	2	14.360027379	14	0	0	0	3	MenAfriVac	0
Unchecked	1	0	Unchecked	No		2	3.7097878166	3	1		0	1	MenAfriVac	1
Unchecked	1	0	Checked	Yes	No growth	3	5.7741273101	5	1	0	0	2	MenAfriVac	0
Unchecked	1	0	Unchecked	No		3	5.5140314853	5	0		1	2	MenAfriVac	1
Unchecked	1	0	Unchecked	No		3	4.8432580424	4	0		0	1	Typbar_TCV	1
Unchecked	0	0	Checked	Yes	No growth	4	3.0472279261	3	0	0	1	1	Typbar_TCV	0
Unchecked	0	0	Checked	Yes	No growth	2	1.9575633128	1	1	0	0	0	Typbar_TCV	0
Unchecked	1	0	Unchecked	No		3	1.7440109514	1	1		1	0	Typbar_TCV	1
Unchecked	0	0	Unchecked	Yes	No growth	3	3.498973306	3	0	0	1	1	MenAfriVac	0
Unchecked	0	0	Unchecked	Yes	No growth	2	5.401779603	5	1	0	0	2	MenAfriVac	0
Unchecked	1	0	Unchecked	No		4	5.4373716632	5	0		0	2	Typbar_TCV	1
Unchecked	1	0	Unchecked	No		3	3.498973306	3	0		0	1	MenAfriVac	1
Unchecked	1	0	Unchecked	No		2	3.704312115	3	0		0	1	MenAfriVac	1
Unchecked	0	0	Checked	Yes	No growth	3	6.5900068446	6	1	0	0	2	MenAfriVac	0
Unchecked	0	0	Checked	Yes	No growth	2	6.7159479808	6	1	0	0	2	MenAfriVac	0
Unchecked	0	0	Checked	Yes	No growth	1	15.805612594	15	1	0	0	3	Typbar_TCV	0
Unchecked	0	0	Checked	No		2	4.6625598905	4	0		0	1	Typbar_TCV	1
Unchecked	1	0	Unchecked	No		1	5.993155373	5	1		0	2	MenAfriVac	1
Unchecked	1	0	Checked	Yes	No growth	3	3.1485284052	3	1	0	0	1	Typbar_TCV	0
Unchecked	1	0	Checked	Yes	No growth	1	4.501026694	4	1	0	0	1	MenAfriVac	0
Unchecked	1	0	Unchecked	Yes	No growth	2	11.698836413	11	0	0	0	3	MenAfriVac	0
Unchecked	1	0	Checked	Yes	No growth	1	9.3360711841	9	1	0	0	2	MenAfriVac	0
Unchecked	0	0	Unchecked	Yes	No growth	2	16.511978097	16	0	0	0	3	MenAfriVac	0
Unchecked	1	0	Unchecked	Yes	Pending	1	15.40862423	15	1		0	3	MenAfriVac	1
Unchecked	0	0	Unchecked	Yes	No growth	7	11.370294319	11	0	0	0	3	Typbar_TCV	0
Unchecked	1	0	Unchecked	Yes	No growth	3	7.780971937	7	0	0	0	2	Typbar_TCV	0
Unchecked	1	0	Unchecked	Yes	No growth	2	4.9308692676	4	1	0	0	1	Typbar_TCV	0
Unchecked	0	0	Checked	Yes	No growth	1	11.23340178	11	1	0	0	3	MenAfriVac	0
Unchecked	0	0	Checked	Yes	No growth	2	3.6249144422	3	1	0	0	1	MenAfriVac	0
Unchecked	0	0	Unchecked	Yes	No growth	1	3.5044490075	3	1	0	0	1	Typbar_TCV	0
Unchecked	0	0	Checked	No		1	2.8309377139	2	1		0	1	MenAfriVac	1
Unchecked	0	0	Unchecked	No		2	11.460643395	11	1		0	3	MenAfriVac	1
Unchecked	1	0	Unchecked	No		2	5.0075290897	5	0		0	2	Typbar_TCV	1
Unchecked	0	0	Unchecked	Yes	No growth	2	10.740588638	10	1	0	0	3	MenAfriVac	0
Unchecked	0	0	Checked	Yes	No growth	2	11.452429843	11	1	0	0	3	MenAfriVac	0
Unchecked	0	0	Unchecked	Yes	No growth	5	4.7830253251	4	0	0	0	1	Typbar_TCV	0
Unchecked	0	0	Checked	No		6	3.9835728953	3	0		0	1	Typbar_TCV	1
Unchecked	0	0	Checked	Yes	No growth	3	9.9055441478	9	0	0	0	2	MenAfriVac	0
Unchecked	1	0	Unchecked	No		0	4.3039014374	4	1		1	1	Typbar_TCV	1
Checked	0	0	Checked	Yes	No growth	3	2.7077344285	2	1	0	0	1	MenAfriVac	0
Unchecked	0	0	Unchecked	Yes	No growth	2	3.6249144422	3	1	0	0	1	MenAfriVac	0
Unchecked	1	0	Unchecked	Yes	No growth	2	5.9192334018	5	0	0	0	2	MenAfriVac	0
Unchecked	0	0	Unchecked	No		3	5.5195071869	5	1		0	2	Typbar_TCV	1
Unchecked	0	0	Checked	Yes	Other	3	9.4154688569	9	0	0	0	2	Typbar_TCV	0
Unchecked	0	0	Checked	Yes	No growth	1	2.3819301848	2	1	0	1	1	MenAfriVac	0
Unchecked	0	0	Unchecked	Yes	No growth	2	2.9158110883	2	0	0	0	1	MenAfriVac	0
Unchecked	0	0	Unchecked	Yes	No growth	1	2.1273100616	2	1	0	0	1	MenAfriVac	0
Unchecked	1	0	Checked	No		0	1.954825462	1	1		0	0	MenAfriVac	1
Unchecked	0	0	Checked	Yes	No growth	2	4.8158795346	4	0	0	0	1	MenAfriVac	0
Unchecked	0	0	Unchecked	Yes	No growth	3	2.4476386037	2	1	0	1	1	MenAfriVac	0
Unchecked	0	0	Unchecked	No		2	2.0533880903	2	0		0	1	MenAfriVac	1
Unchecked	1	0	Unchecked	Yes	No growth	2	11.594798084	11	1	0	0	3	MenAfriVac	0
Unchecked	1	0	Checked	No		1	7.9315537303	7	1		0	2	Typbar_TCV	1
Unchecked	1	0	Checked	Yes	No growth	2	3.9014373717	3	1	0	0	1	Typbar_TCV	0
Unchecked	0	0	Checked	Yes	No growth	1	4.2080766598	4	1	0	0	1	Typbar_TCV	0
Unchecked	0	0	Checked	Yes	No growth	2	4.8596851472	4	1	0	0	1	Typbar_TCV	0
Unchecked	1	0	Unchecked	Yes	No growth	3	6.5900068446	6	1	0	0	2	Typbar_TCV	0
Unchecked	1	0	Unchecked	Yes	No growth	4	4.8980150582	4	1	0	0	1	MenAfriVac	0
Checked	0	0	Unchecked	Yes	Other	7	7.4633812457	7	0	0	0	2	MenAfriVac	0
Unchecked	0	0	Checked	Yes	No growth	1	4.4052019165	4	1	0	0	1	Typbar_TCV	0
Unchecked	1	0	Unchecked	Yes	No growth	5	2.1930184805	2	1	0	0	1	Typbar_TCV	0
Unchecked	1	0	Unchecked	Yes	No growth	1	7.5455167693	7	1	0	0	2	MenAfriVac	0
Unchecked	1	0	Checked	Yes	No growth	2	11.37303217	11	1	0	1	3	Typbar_TCV	0
Unchecked	1	0	Unchecked	No		2	7.832991102	7	0		0	2	Typbar_TCV	1
Unchecked	1	0	Unchecked	No		2	8.1040383299	8	0		0	2	Typbar_TCV	1
Unchecked	1	0	Unchecked	Yes	No growth	2	7.0965092402	7	1	0	0	2	MenAfriVac	0
Unchecked	1	0	Unchecked	Yes	No growth	5	7.9288158795	7	0	0	0	2	Typbar_TCV	0
Unchecked	1	0	Unchecked	Yes	No growth	3	2.0150581793	2	1	0	0	1	Typbar_TCV	0
Unchecked	1	0	Unchecked	Yes	No growth	1	10.688569473	10	1	0	0	3	MenAfriVac	0
Checked	0	0	Unchecked	Yes	No growth	5	15.227926078	15	1	0	0	3	MenAfriVac	0
Unchecked	1	0	Unchecked	Yes	No growth	2	11.241615332	11	1	0	0	3	Typbar_TCV	0
Unchecked	0	0	Unchecked	Yes	No growth	3	6.7488021903	6	0	0	1	2	MenAfriVac	0
Checked	0	0	Unchecked	Yes	No growth	5	6.2997946612	6	1	0	0	2	MenAfriVac	0
Unchecked	1	0	Unchecked	No		0	2.250513347	2	1		0	1	MenAfriVac	1
Checked	0	0	Unchecked	Yes	No growth	2	10.203969884	10	0	0	1	3	Typbar_TCV	0
Unchecked	0	0	Unchecked	Yes	No growth	4	1.1033538672	1	1	0	0	0	MenAfriVac	0
Unchecked	1	0	Unchecked	No		2	1.3360711841	1	0		0	0	MenAfriVac	1
Unchecked	1	0	Unchecked	No		1	2.0616016427	2	1		0	1	MenAfriVac	1
Unchecked	1	0	Unchecked	Yes	No growth	1	1.4291581109	1	1	0	0	0	Typbar_TCV	0
Unchecked	0	0	Unchecked	Yes	No growth	2	2.5763175907	2	1	0	0	1	Typbar_TCV	0
Unchecked	0	0	Checked	No		3	2.2696783025	2	0		0	1	Typbar_TCV	1
Unchecked	0	0	Checked	Yes	No growth	1	3.0718685832	3	1	0	0	1	MenAfriVac	0
Unchecked	1	0	Unchecked	Yes	No growth	3	1.3305954825	1	0	0	0	0	Typbar_TCV	0
Unchecked	0	0	Checked	Yes	No growth	1	2.3545516769	2	1	0	0	1	Typbar_TCV	0
Unchecked	0	0	Checked	Yes	No growth	3	7.0937713895	7	0	0	1	2	Typbar_TCV	0
Unchecked	1	0	Unchecked	Yes	No growth	1	8.3586584531	8	1	0	0	2	MenAfriVac	0
Unchecked	0	0	Checked	No		1	8.7145790554	8	1		0	2	MenAfriVac	1
Unchecked	1	0	Unchecked	Yes	No growth	1	11.159479808	11	1	0	0	3	MenAfriVac	0
Unchecked	0	0	Checked	Yes	No growth	2	5.7932922656	5	0	0	0	2	MenAfriVac	0
Unchecked	0	0	Checked	Yes	No growth	0	6.3682409309	6	1	0	0	2	MenAfriVac	0
Unchecked	1	0	Checked	No		1	6.9541409993	6	1		0	2	MenAfriVac	1
Unchecked	1	0	Unchecked	No		3	14.636550308	14	0		0	3	MenAfriVac	1
Unchecked	1	0	Checked	Yes	No growth	1	3.9808350445	3	1	0	0	1	Typbar_TCV	0
Unchecked	0	0	Unchecked	Yes	No growth	1	2.7570157426	2	1	0	0	1	MenAfriVac	0
Unchecked	0	0	Unchecked	Yes	No growth	1	6.0780287474	6	1	0	0	2	MenAfriVac	0
Unchecked	0	0	Checked	Yes	No growth	2	3.3264887064	3	0	0	0	1	MenAfriVac	0
Unchecked	0	0	Checked	Yes	No growth	4	14.023271732	14	0	0	0	3	MenAfriVac	0
Unchecked	1	0	Unchecked	Yes	No growth	1	13.546885695	13	1	0	0	3	Typbar_TCV	0
Unchecked	1	0	Unchecked	Yes	No growth	3	2.0698151951	2	1	0	0	1	Typbar_TCV	0
Unchecked	1	0	Unchecked	Yes	Pending	7	2.9431895962	2	0		0	1	Typbar_TCV	1
Checked	0	0	Unchecked	Yes	No growth	5	14.094455852	14	1	0	1	3	Typbar_TCV	0
Unchecked	1	0	Checked	No		2	6.855578371	6	0		0	2	Typbar_TCV	1
Unchecked	1	0	Unchecked	No		1	6.9158110883	6	1		0	2	Typbar_TCV	1
Unchecked	0	1	Unchecked	Yes	Other	1	3.9014373717	3	1	0	0	1	Typbar_TCV	0
Unchecked	0	0	Checked	Yes	No growth	4	1.4839151266	1	1	0	0	0	MenAfriVac	0
Checked	0	0	Unchecked	Yes	No growth	3	5.9630390144	5	1	0	0	2	Typbar_TCV	0
Unchecked	0	0	Checked	Yes	No growth	2	11.310061602	11	0	0	0	3	MenAfriVac	0
Unchecked	0	0	Unchecked	Yes	No growth	3	4.0657084189	4	1	0	1	1	Typbar_TCV	0
Unchecked	0	0	Checked	No		2	4.5612594114	4	1		0	1	Typbar_TCV	1
Unchecked	1	0	Unchecked	No		2	2.4969199179	2	0		1	1	MenAfriVac	1
Unchecked	1	0	Unchecked	Yes	No growth	7	5.8206707734	5	1	0	1	2	MenAfriVac	0
Unchecked	0	0	Checked	No		3	5.0896646133	5	0		0	2	Typbar_TCV	1
Checked	0	0	Unchecked	Yes	No growth	0	3.3210130048	3	1	0	1	1	Typbar_TCV	0
Checked	0	0	Unchecked	Yes		3	10.986995209	10	0		0	3	MenAfriVac	1
Unchecked	1	0	Unchecked	No		3	2.5434633812	2	0		0	1	MenAfriVac	1
Unchecked	1	0	Unchecked	No		2	8.1013004791	8	0		0	2	Typbar_TCV	1
Unchecked	1	0	Unchecked	No		2	8.6023271732	8	0		1	2	Typbar_TCV	1
Unchecked	0	0	Checked	Yes	No growth	1	8.9691991786	8	1	0	0	2	MenAfriVac	0
Unchecked	1	0	Unchecked	Yes	No growth	5	3.7316906229	3	0	0	1	1	MenAfriVac	0
Unchecked	1	0	Unchecked	Yes	No growth	3	4.59137577	4	0	0	0	1	MenAfriVac	0
Unchecked	0	0	Checked	Yes	No growth	2	8.514715948	8	0	0	0	2	Typbar_TCV	0
Unchecked	1	0	Unchecked	No		1	6.3737166324	6	1		1	2	Typbar_TCV	1
Unchecked	1	0	Unchecked	Yes	No growth	2	11.170431211	11	0	0	0	3	MenAfriVac	0
Unchecked	0	0	Unchecked	Yes	No growth	2	8.6105407255	8	1	0	0	2	MenAfriVac	0
Checked	0	0	Unchecked	Yes	No growth	5	2.7323750856	2	1	0	0	1	MenAfriVac	0
Unchecked	0	0	Unchecked	Yes	No growth	0	2.9431895962	2	1	0	0	1	Typbar_TCV	0
Unchecked	1	0	Unchecked	Yes	No growth	2	3.5154004107	3	0	0	0	1	MenAfriVac	0
Unchecked	0	0	Checked	No		4	2.8829568789	2	0		0	1	Typbar_TCV	1
Checked	0	0	Unchecked	Yes	No growth	4	3.871321013	3	1	0	0	1	Typbar_TCV	0
Checked	0	0	Unchecked	Yes	No growth	5	11.898699521	11	0	0	0	3	MenAfriVac	0
Unchecked	1	0	Unchecked	Yes	No growth	4	7.8466803559	7	1	0	1	2	Typbar_TCV	0
Unchecked	1	0	Unchecked	Yes	No growth	2	2.4366872005	2	0	0	0	1	Typbar_TCV	0
Unchecked	0	0	Unchecked	Yes	No growth	3	1.1745379877	1	1	0	0	0	Typbar_TCV	0
Unchecked	0	0	Unchecked	Yes	No growth	2	1.8042436687	1	0	0	0	0	MenAfriVac	0
Unchecked	0	0	Checked	Yes	No growth	7	1.8836413415	1	0	0	0	0	MenAfriVac	0
Unchecked	0	0	Checked	Yes	No growth	7	2.0561259411	2	1	0	0	1	MenAfriVac	0
Unchecked	0	0	Checked	Yes	No growth	3	2.0971937029	2	0	0	0	1	MenAfriVac	0
Unchecked	1	0	Unchecked	No		3	1.87816564	1	0		0	0	MenAfriVac	1
Unchecked	1	0	Unchecked	No		5	2.0506502396	2	0		0	1	MenAfriVac	1
Unchecked	1	0	Unchecked	No		2	2.1656399726	2	1		0	1	MenAfriVac	1
Checked	0	0	Unchecked	Yes	No growth	3	6.5051334702	6	0	0	0	2	Typbar_TCV	0
Unchecked	0	0	Checked	Yes	No growth	2	2.2724161533	2	1	0	0	1	Typbar_TCV	0
Unchecked	1	0	Unchecked	No		1	2.2696783025	2	1		0	1	Typbar_TCV	1
Unchecked	1	0	Unchecked	No		2	4.2135523614	4	1		1	1	Typbar_TCV	1
Unchecked	0	0	Checked	Yes	No growth	3	1.7002053388	1	1	0	0	0	MenAfriVac	0
Unchecked	0	0	Checked	Yes	No growth	3	1.9055441478	1	0	0	1	0	MenAfriVac	0
Unchecked	1	0	Unchecked	No		2	1.8343600274	1	0		0	0	MenAfriVac	1
Unchecked	1	0	Unchecked	Yes	No growth	3	1.7796030116	1	1	0	0	0	MenAfriVac	0
Checked	0	0	Unchecked	Yes	No growth	3	7.6413415469	7	0	0	1	2	MenAfriVac	0
Unchecked	1	0	Checked	Yes	No growth	3	2.3271731691	2	0	0	0	1	Typbar_TCV	0
Unchecked	1	0	Unchecked	Yes	No growth	0	11.107460643	11	1	0	0	3	MenAfriVac	0
Unchecked	1	0	Unchecked	Yes	No growth	0	4.4134154689	4	1	0	0	1	MenAfriVac	0
Unchecked	0	0	Unchecked	Yes	No growth	2	2.3244353183	2	0	0	0	1	MenAfriVac	0
Unchecked	1	0	Unchecked	Yes	No growth	3	15.926078029	15	0	0	1	3	Typbar_TCV	0
Unchecked	1	0	Unchecked	No		2	6.6721423682	6	0		0	2	MenAfriVac	1
Unchecked	1	0	Unchecked	Yes	No growth	3	2.1081451061	2	1	0	1	1	Typbar_TCV	0
Checked	1	0	Unchecked	Yes	No growth	0	9.1663244353	9	1	0	0	2	MenAfriVac	0
Unchecked	1	0	Unchecked	Yes	No growth	1	2.2286105407	2	1	0	0	1	Typbar_TCV	0
Checked	0	0	Unchecked	Yes	No growth	4	2.7816563997	2	1	0	1	1	Typbar_TCV	0
Unchecked	0	0	Unchecked	Yes	No growth	2	11.797399042	11	0	0	0	3	Typbar_TCV	0
Unchecked	0	0	Unchecked	Yes	No growth	7	7.742642026	7	0	0	0	2	MenAfriVac	0
Unchecked	1	0	Unchecked	Yes	No growth	2	7.3648186174	7	0	0	0	2	Typbar_TCV	0
Unchecked	1	0	Unchecked	Yes	No growth	5	3.8795345654	3	0	0	1	1	Typbar_TCV	0
Unchecked	1	0	Unchecked	Yes	No growth	4	5.7275838467	5	0	0	0	2	MenAfriVac	0
Unchecked	0	0	Unchecked	No		2	2.0917180014	2	1		1	1	MenAfriVac	1
Unchecked	1	0	Checked	No		1	6.3600273785	6	1		0	2	MenAfriVac	1
Unchecked	1	0	Unchecked	No		2	1.492128679	1	0		0	0	Typbar_TCV	1
Unchecked	1	0	Checked	No		1	1.6098562628	1	1		0	0	Typbar_TCV	1
Unchecked	0	0	Unchecked	No		1	2.0424366872	2	1		0	1	Typbar_TCV	1
Unchecked	0	0	Unchecked	Yes	No growth	3	3.4606433949	3	0	0	0	1	MenAfriVac	0
Checked	1	0	Unchecked	Yes		1	7.4058863792	7	1		0	2	MenAfriVac	1
Checked	0	0	Unchecked	Yes	No growth	3	15.252566735	15	0	0	1	3	Typbar_TCV	0
Unchecked	0	0	Unchecked	Yes	No growth	2	9.3196440794	9	0	0	0	2	Typbar_TCV	0
Unchecked	1	0	Unchecked	Yes	No growth	2	9.8069815195	9	1	0	0	2	Typbar_TCV	0
Checked	1	0	Checked	Yes	No growth	2	4.5174537988	4	1	0	0	1	Typbar_TCV	0
Checked	1	0	Unchecked	Yes	No growth	7	11.430527036	11	1	0	0	3	Typbar_TCV	0
Unchecked	0	0	Checked	No		3	5.4948665298	5	0		0	2	MenAfriVac	1
Unchecked	1	0	Unchecked	Yes	No growth	2	9.2183436003	9	0	0	0	2	Typbar_TCV	0
Unchecked	1	0	Unchecked	Yes	Other	2	6.4531143053	6	1	0	0	2	Typbar_TCV	0
Unchecked	1	0	Unchecked	Yes	No growth	1	8.7748117728	8	1	0	0	2	MenAfriVac	0
Unchecked	1	0	Unchecked	Yes	No growth	1	1.5660506502	1	1	0	0	0	MenAfriVac	0
Unchecked	1	0	Unchecked	Yes	No growth	3	2.9815195072	2	1	0	0	1	Typbar_TCV	0
Unchecked	0	0	Unchecked	No		2	2.8473648186	2	1		0	1	MenAfriVac	1
Unchecked	1	0	Unchecked	Yes	No growth	4	2.3299110198	2	0	0	0	1	MenAfriVac	0
Unchecked	1	0	Unchecked	Yes	Pending	4	3.3812457221	3	0		0	1	MenAfriVac	1
Unchecked	0	0	Unchecked	Yes	No growth	5	1.9958932238	1	0	0	1	0	Typbar_TCV	0
Unchecked	0	0	Checked	Yes	No growth	6	2.0314852841	2	1	0	1	1	Typbar_TCV	0
Unchecked	1	0	Unchecked	No		1	1.8042436687	1	1		0	0	Typbar_TCV	1
Unchecked	1	0	Checked	Yes	No growth	1	3.5263518138	3	1	0	0	1	MenAfriVac	0
Unchecked	1	0	Unchecked	Yes	No growth	2	5.7932922656	5	0	0	0	2	MenAfriVac	0
Checked	1	0	Unchecked	Yes	No growth	1	4.8268309377	4	1	0	0	1	Typbar_TCV	0
Unchecked	1	0	Unchecked	Yes	No growth	5	7.4496919918	7	0	0	1	2	Typbar_TCV	0
Unchecked	0	0	Checked	No		3	10.431211499	10	0		0	3	MenAfriVac	1
Unchecked	0	0	Checked	No		5	10.581793292	10	1		0	3	MenAfriVac	1
Unchecked	0	0	Checked	Yes	No growth	7	12.41615332	12	0	0	0	3	Typbar_TCV	0
Unchecked	1	0	Unchecked	Yes	No growth	3	13.467488022	13	0	0	0	3	Typbar_TCV	0
Unchecked	1	0	Unchecked	No		1	13.467488022	13	1		0	3	Typbar_TCV	1
Unchecked	0	0	Checked	Yes	No growth	3	7.9206023272	7	1	0	0	2	MenAfriVac	0
Unchecked	1	0	Unchecked	Yes	No growth	1	6.0917180014	6	1	0	0	2	MenAfriVac	0
Checked	0	0	Unchecked	Yes	No growth	4	6.3353867214	6	0	0	0	2	MenAfriVac	0
Unchecked	0	0	Checked	No		1	7.2443531828	7	1		1	2	Typbar_TCV	1
Checked	0	0	Unchecked	Yes	No growth	1	10.22587269	10	1	0	0	3	MenAfriVac	0
Unchecked	1	0	Unchecked	Yes	No growth	2	3.9835728953	3	1	0	0	1	MenAfriVac	0
Unchecked	0	0	Checked	Yes	No growth	3	1.7960301164	1	0	0	1	0	Typbar_TCV	0
Unchecked	0	0	Unchecked	Yes	Other	2	2.4804928131	2	0	0	0	1	MenAfriVac	0
Unchecked	1	0	Unchecked	Yes	No growth	7	2.8309377139	2	1	0	0	1	MenAfriVac	0
Unchecked	1	0	Unchecked	Yes	No growth	1	1.9028062971	1	1	0	0	0	MenAfriVac	0
Unchecked	0	0	Unchecked	No		2	2.6639288159	2	1		0	1	MenAfriVac	1
Checked	0	0	Unchecked	Yes	Other	4	2.302532512	2	0	0	0	1	MenAfriVac	0
Unchecked	0	0	Checked	Yes	No growth	4	2.6392881588	2	0	0	0	1	MenAfriVac	0
Unchecked	1	0	Unchecked	Yes	No growth	1	6.5681040383	6	1	0	0	2	MenAfriVac	0
Checked	0	0	Unchecked	No		7	1.6317590691	1	1		0	0	MenAfriVac	1
Unchecked	1	0	Unchecked	Yes	No growth	7	9.3826146475	9	0	0	0	2	Typbar_TCV	0
Unchecked	1	0	Checked	Yes	No growth	4	3.0472279261	3	0	0	1	1	Typbar_TCV	0
Unchecked	0	0	Unchecked	No		2	8.5256673511	8	0		0	2	MenAfriVac	1
Checked	0	0	Unchecked	Yes	No growth	3	4.6981519507	4	1	0	0	1	MenAfriVac	0
Unchecked	0	0	Checked	Yes	No growth	1	1.0814510609	1	1	0	0	0	Typbar_TCV	0
Unchecked	0	0	Checked	No		4	3.9671457906	3	0		0	1	Typbar_TCV	1
Checked	0	0	Unchecked	Yes	No growth	4	6.765229295	6	1	0	1	2	Typbar_TCV	0
Unchecked	1	0	Unchecked	Yes	S.Paratyphi	2	8.7665982204	8	1	1	0	2	Typbar_TCV	0
Unchecked	1	0	Unchecked	Yes	No growth	1	9.864476386	9	1	0	1	2	Typbar_TCV	0
Unchecked	0	0	Checked	Yes	No growth	3	4.9171800137	4	0	0	0	1	MenAfriVac	0
Unchecked	0	0	Unchecked	Yes	No growth	3	4.180698152	4	0	0	0	1	Typbar_TCV	0
Unchecked	1	0	Unchecked	Yes	No growth	2	12.394250513	12	1	0	0	3	Typbar_TCV	0
Unchecked	1	0	Unchecked	No		2	12.427104723	12	0		0	3	MenAfriVac	1
Unchecked	0	1	Unchecked	Yes	No growth	3	8.6406570842	8	1	0	0	2	MenAfriVac	0
Unchecked	1	0	Unchecked	No		2	4.5831622177	4	0		0	1	MenAfriVac	1
Unchecked	0	0	Unchecked	Yes	No growth	3	5.9657768652	5	0	0	0	2	Typbar_TCV	0
Unchecked	1	0	Unchecked	Yes	No growth	3	9.7084188912	9	0	0	0	2	MenAfriVac	0
Unchecked	1	0	Unchecked	Yes	No growth	3	6.1875427789	6	0	0	0	2	Typbar_TCV	0
Unchecked	1	0	Unchecked	No		1	4.6735112936	4	1		0	1	MenAfriVac	1
Unchecked	0	0	Checked	Yes	No growth	2	3.7371663244	3	1	0	0	1	Typbar_TCV	0
Unchecked	1	0	Unchecked	Yes	No growth	2	1.0787132101	1	0	0	0	0	MenAfriVac	0
Unchecked	1	0	Unchecked	Yes	No growth	3	5.5386721424	5	1	0	0	2	Typbar_TCV	0
Unchecked	1	0	Unchecked	Yes	No growth	2	10.480492813	10	0	0	0	3	Typbar_TCV	0
Checked	0	0	Unchecked	Yes	No growth	4	2.160164271	2	0	0	0	1	MenAfriVac	0
Unchecked	0	0	Checked	No		2	2.3326488706	2	0		0	1	MenAfriVac	1
Unchecked	0	0	Checked	Yes	No growth	3	5.3853524983	5	0	0	1	2	Typbar_TCV	0
Unchecked	1	0	Unchecked	No		0	2.5215605749	2	1		0	1	MenAfriVac	1
Checked	0	0	Unchecked	Yes	Other	1	8.7227926078	8	1	0	0	2	Typbar_TCV	0
Unchecked	1	1	Unchecked	Yes	No growth	2	3.7672826831	3	1	0	0	1	Typbar_TCV	0
Unchecked	1	0	Unchecked	Yes	No growth	1	4.257357974	4	1	0	0	1	Typbar_TCV	0
Unchecked	1	0	Unchecked	Yes	No growth	2	5.2484599589	5	1	0	0	2	Typbar_TCV	0
Unchecked	0	0	Checked	Yes	No growth	0	11.526351814	11	1	0	0	3	MenAfriVac	0
Unchecked	1	0	Unchecked	No		3	2.9568788501	2	1		0	1	MenAfriVac	1
Unchecked	1	0	Unchecked	No		0	3.4606433949	3	1		0	1	MenAfriVac	1
Unchecked	0	0	Unchecked	No		3	4.076659822	4	0		0	1	Typbar_TCV	1
Unchecked	1	0	Unchecked	No		7	3.575633128	3	0		0	1	Typbar_TCV	1
Unchecked	1	0	Unchecked	Yes	No growth	2	4.4134154689	4	0	0	0	1	MenAfriVac	0
Unchecked	0	0	Checked	Yes	No growth	2	2.7351129363	2	1	0	0	1	MenAfriVac	0
Unchecked	0	0	Checked	Yes	No growth	3	3.2908966461	3	0	0	0	1	MenAfriVac	0
Unchecked	0	0	Unchecked	No		1	3.2142368241	3	1		0	1	Typbar_TCV	1
Unchecked	1	0	Unchecked	No		2	2.5133470226	2	1		0	1	Typbar_TCV	1
Unchecked	1	0	Checked	No		3	2.0616016427	2	0		0	1	MenAfriVac	1
Unchecked	0	0	Unchecked	No		2	2.945927447	2	0		0	1	MenAfriVac	1
Unchecked	1	0	Unchecked	No		2	4.4134154689	4	0		0	1	MenAfriVac	1
Unchecked	0	0	Unchecked	Yes	No growth	4	3.7919233402	3	0	0	0	1	Typbar_TCV	0
Unchecked	0	0	Unchecked	Yes	No growth	3	9.9739904175	9	0	0	0	2	MenAfriVac	0
Unchecked	1	0	Unchecked	No		4	10.220396988	10	0		0	3	MenAfriVac	1
Checked	0	0	Checked	Yes	No growth	5	4.1916495551	4	0	0	1	1	Typbar_TCV	0
Unchecked	1	0	Unchecked	Yes	No growth	1	5.7522245038	5	1	0	0	2	MenAfriVac	0
Checked	0	0	Unchecked	Yes	No growth	1	9.9986310746	9	1	0	0	2	MenAfriVac	0
Unchecked	0	0	Unchecked	No		4	10.258726899	10	1		0	3	MenAfriVac	1
Unchecked	1	0	Unchecked	No		0	4.9363449692	4	1		0	1	MenAfriVac	1
Unchecked	0	0	Unchecked	Yes	No growth	4	2.9295003422	2	1	0	0	1	Typbar_TCV	0
Unchecked	0	0	Unchecked	Yes	No growth	6	2.9979466119	2	1	0	0	1	Typbar_TCV	0
Unchecked	0	1	Unchecked	Yes	No growth	2	4.7967145791	4	0	0	0	1	Typbar_TCV	0
Unchecked	0	0	Unchecked	Yes	No growth	2	5.5277207392	5	1	0	0	2	MenAfriVac	0
Unchecked	1	0	Unchecked	Yes	No growth	3	6.0752908966	6	0	0	0	2	MenAfriVac	0
Unchecked	1	0	Unchecked	No		2	13.382614648	13	0		0	3	Typbar_TCV	1
Unchecked	0	0	Unchecked	Yes	No growth	0	3.2553045859	3	1	0	1	1	Typbar_TCV	0
Checked	0	0	Unchecked	Yes	No growth	3	4.0492813142	4	1	0	1	1	Typbar_TCV	0
Checked	0	0	Unchecked	Yes	No growth	7	1.5797399042	1	1	0	1	0	Typbar_TCV	0
Checked	0	0	Unchecked	Yes	No growth	7	6.0342231348	6	0	0	1	2	Typbar_TCV	0
Unchecked	1	0	Unchecked	Yes	No growth	4	7.3127994524	7	0	0	0	2	Typbar_TCV	0
Unchecked	1	0	Unchecked	Yes	No growth	1	8.3175906913	8	1	0	0	2	Typbar_TCV	0
Unchecked	0	0	Unchecked	Yes	No growth	3	5.4674880219	5	0	0	0	2	Typbar_TCV	0
Unchecked	1	0	Unchecked	No		1	3.3073237509	3	1		0	1	MenAfriVac	1
Unchecked	0	0	Checked	Yes	Pending	1	3.3894592745	3	1		0	1	MenAfriVac	1
Unchecked	1	0	Unchecked	No		3	5.4209445585	5	0		0	2	MenAfriVac	1
Unchecked	1	0	Unchecked	Yes	Pending	3	16.657084189	16	0		0	3	MenAfriVac	1
Unchecked	0	0	Unchecked	Yes	No growth	0	1.6673511294	1	1	0	0	0	Typbar_TCV	0
Unchecked	1	0	Unchecked	Yes	No growth	3	5.7850787132	5	0	0	0	2	Typbar_TCV	0
Unchecked	1	0	Unchecked	Yes	No growth	1	10.918548939	10	1	0	0	3	MenAfriVac	0
Unchecked	1	0	Unchecked	Yes	No growth	3	12.563997262	12	0	0	0	3	Typbar_TCV	0
Unchecked	1	0	Unchecked	No		2	2.8720054757	2	0		0	1	MenAfriVac	1
Checked	0	0	Unchecked	Yes	No growth	1	4.2436687201	4	1	0	1	1	Typbar_TCV	0
Unchecked	1	0	Unchecked	No		1	3.6714579055	3	1		0	1	Typbar_TCV	1
Unchecked	1	0	Unchecked	No		1	2.7597535934	2	1		0	1	MenAfriVac	1
Unchecked	1	0	Unchecked	No		3	5.196440794	5	1		0	2	Typbar_TCV	1
Unchecked	1	0	Unchecked	Yes	No growth	2	9.5605749487	9	1	0	0	2	MenAfriVac	0
Unchecked	1	0	Unchecked	No		3	14.258726899	14	0		0	3	MenAfriVac	1
Unchecked	1	0	Unchecked	No		2	9.4291581109	9	0		0	2	MenAfriVac	1
Unchecked	0	0	Unchecked	Yes	No growth	2	3.8384668036	3	1	0	0	1	MenAfriVac	0
Unchecked	0	0	Checked	No		3	4.7830253251	4	0		0	1	MenAfriVac	1
Unchecked	1	0	Unchecked	Yes	No growth	1	4.1122518823	4	1	0	0	1	MenAfriVac	0
Unchecked	0	0	Unchecked	No		0	2.135523614	2	1		0	1	Typbar_TCV	1
Unchecked	1	0	Unchecked	No		3	1.5578370979	1	0		1	0	MenAfriVac	1
Unchecked	0	0	Unchecked	Yes	No growth	2	4.9308692676	4	0	0	0	1	Typbar_TCV	0
Unchecked	0	0	Unchecked	No		3	5.3497604381	5	0		0	2	Typbar_TCV	1
Unchecked	1	0	Unchecked	No		3	5.4373716632	5	0		0	2	Typbar_TCV	1
Unchecked	1	0	Unchecked	No		1	5.9466119097	5	1		0	2	MenAfriVac	1
Unchecked	1	0	Unchecked	No		2	2.2203969884	2	0		1	1	Typbar_TCV	1
Checked	1	0	Unchecked	Yes	No growth	4	11.728952772	11	1	0	0	3	Typbar_TCV	0
Unchecked	1	0	Unchecked	Yes	No growth	3	3.0362765229	3	1	0	0	1	Typbar_TCV	0
Unchecked	1	0	Unchecked	No		2	7.0773442847	7	0		0	2	MenAfriVac	1
Unchecked	0	0	Unchecked	Yes	No growth	2	2.559890486	2	1	0	0	1	MenAfriVac	0
Unchecked	1	0	Unchecked	No		1	5.0458590007	5	1		0	2	MenAfriVac	1
Checked	0	0	Unchecked	Yes	No growth	4	4.6023271732	4	0	0	0	1	Typbar_TCV	0
Checked	0	0	Unchecked	Yes	No growth	2	5.0102669405	5	1	0	0	2	MenAfriVac	0
Unchecked	1	0	Unchecked	Yes	Pending	3	5.582477755	5	0		0	2	MenAfriVac	1
Unchecked	0	1	Unchecked	No		3	1.4510609172	1	1		0	0	MenAfriVac	1
Unchecked	0	0	Checked	Yes	No growth	4	6.7104722793	6	1	0	0	2	Typbar_TCV	0
Unchecked	1	0	Unchecked	Yes	No growth	1	12.66255989	12	1	0	0	3	Typbar_TCV	0
Checked	1	0	Unchecked	Yes	No growth	3	14.737850787	14	0	0	1	3	Typbar_TCV	0
Unchecked	1	0	Unchecked	No		2	1.9219712526	1	0		0	0	Typbar_TCV	1
Checked	0	0	Unchecked	Yes	No growth	3	6.6940451745	6	0	0	1	2	MenAfriVac	0
Unchecked	1	0	Unchecked	No		4	6.9103353867	6	0		0	2	MenAfriVac	1
Unchecked	0	0	Checked	Yes	No growth	2	6.4010951403	6	0	0	0	2	MenAfriVac	0
Unchecked	0	0	Unchecked	Yes	No growth	0	6.160164271	6	1	0	0	2	Typbar_TCV	0
Unchecked	0	0	Unchecked	No		1	5.4510609172	5	1		0	2	Typbar_TCV	1
Unchecked	0	0	Checked	Yes	No growth	1	6.1984941821	6	1	0	0	2	Typbar_TCV	0
Unchecked	1	0	Unchecked	Yes	No growth	1	6.7679671458	6	1	0	0	2	Typbar_TCV	0
Unchecked	0	0	Checked	No		7	2.0369609856	2	1		0	1	Typbar_TCV	1
Unchecked	1	0	Unchecked	Yes	No growth	2	1.7385352498	1	1	0	1	0	MenAfriVac	0
Checked	0	0	Unchecked	Yes	No growth	4	2.0232717317	2	0	0	0	1	MenAfriVac	0
Unchecked	0	0	Unchecked	No		2	2.0123203285	2	1		0	1	MenAfriVac	1
Unchecked	0	0	Unchecked	Yes	No growth	2	1.8124572211	1	0	0	0	0	MenAfriVac	0
Unchecked	0	0	Unchecked	Yes	No growth	2	1.8042436687	1	0	0	0	0	Typbar_TCV	0
Unchecked	1	0	Unchecked	No		5	2.3764544832	2	0		0	1	Typbar_TCV	1
Unchecked	1	0	Unchecked	Yes	No growth	2	7.3511293634	7	1	0	0	2	MenAfriVac	0
Unchecked	1	0	Unchecked	Yes	No growth	5	7.4113620808	7	0	0	0	2	MenAfriVac	0
Checked	0	0	Unchecked	Yes	No growth	2	10.113620808	10	0	0	0	3	MenAfriVac	0
Unchecked	1	0	Unchecked	Yes	No growth	4	10.258726899	10	0	0	0	3	MenAfriVac	0
Unchecked	1	0	Unchecked	No		1	10.869267625	10	1		0	3	MenAfriVac	1
Unchecked	1	0	Unchecked	No		0	4.3504449008	4	1		0	1	Typbar_TCV	1
Unchecked	1	0	Unchecked	Yes	No growth	2	5.9520876112	5	1	0	0	2	Typbar_TCV	0
Unchecked	0	0	Checked	Yes	No growth	2	9.7741273101	9	1	0	0	2	Typbar_TCV	0
Unchecked	0	0	Unchecked	Yes	No growth	1	9.8370978782	9	1	0	0	2	Typbar_TCV	0
Checked	0	0	Unchecked	Yes	No growth	1	10.078028747	10	1	0	0	3	Typbar_TCV	0
Unchecked	1	0	Unchecked	Yes	No growth	5	16.306639288	16	0	0	1	3	MenAfriVac	0
Unchecked	1	0	Unchecked	No		5	15.154004107	15	0		0	3	Typbar_TCV	1
Unchecked	0	0	Unchecked	Yes	No growth	3	5.9794661191	5	0	0	0	2	Typbar_TCV	0
Checked	1	0	Unchecked	Yes	No growth	6	2.1519507187	2	1	0	1	1	MenAfriVac	0
Unchecked	0	0	Unchecked	Yes	No growth	2	3.0143737166	3	0	0	0	1	MenAfriVac	0
Unchecked	1	0	Unchecked	Yes	No growth	1	10.532511978	10	1	0	0	3	MenAfriVac	0
Checked	0	0	Unchecked	Yes	No growth	3	8.0492813142	8	0	0	0	2	Typbar_TCV	0
Unchecked	1	0	Unchecked	No		2	2.1683778234	2	1		0	1	MenAfriVac	1
Unchecked	1	0	Unchecked	No		3	2.7433264887	2	0		0	1	MenAfriVac	1
Unchecked	1	0	Unchecked	Yes	No growth	2	3.7891854894	3	0	0	0	1	Typbar_TCV	0
Unchecked	1	0	Unchecked	No		4	4.5311430527	4	0		1	1	Typbar_TCV	1
Unchecked	0	0	Unchecked	Yes	No growth	7	2.1327857632	2	1	0	0	1	Typbar_TCV	0
Unchecked	1	0	Unchecked	No		1	2.6995208761	2	1		0	1	Typbar_TCV	1
Unchecked	1	0	Unchecked	Yes	Pending	1	3.0800821355	3	1		0	1	Typbar_TCV	1
Checked	0	0	Unchecked	Yes	S.Typhi	3	9.3771389459	9	1	1	0	2	MenAfriVac	0
Unchecked	1	0	Unchecked	No		1	10.206707734	10	1		0	3	Typbar_TCV	1
Unchecked	0	0	Unchecked	Yes	No growth	3	2.3846680356	2	0	0	0	1	MenAfriVac	0
Unchecked	0	0	Unchecked	No		3	2.0917180014	2	0		0	1	MenAfriVac	1
Unchecked	0	0	Unchecked	No		3	2.2176591376	2	0		0	1	MenAfriVac	1
Unchecked	1	0	Checked	No		3	5.4784394251	5	1		0	2	Typbar_TCV	1
Unchecked	0	0	Checked	No		1	10.986995209	10	1		0	3	MenAfriVac	1
Unchecked	1	0	Unchecked	Yes	No growth	1	5.7467488022	5	1	0	0	2	MenAfriVac	0
Unchecked	1	0	Unchecked	Yes	No growth	3	9.2703627652	9	1	0	0	2	Typbar_TCV	0
Unchecked	0	0	Checked	Yes	No growth	2	6.8090349076	6	1	0	0	2	MenAfriVac	0
Unchecked	0	0	Checked	Yes	No growth	1	3.9671457906	3	1	0	0	1	Typbar_TCV	0
Checked	1	0	Unchecked	Yes	Other	3	4.3531827515	4	0	0	0	1	Typbar_TCV	0
Unchecked	0	0	Unchecked	No		4	4.4106776181	4	0		1	1	Typbar_TCV	1
Unchecked	1	0	Unchecked	Yes	Pending	4	4.9527720739	4	0		0	1	Typbar_TCV	1
Unchecked	0	0	Checked	Yes	No growth	4	1.749486653	1	1	0	0	0	Typbar_TCV	0
Unchecked	1	0	Checked	Yes	No growth	2	1.6892539357	1	0	0	0	0	Typbar_TCV	0
Unchecked	0	0	Unchecked	Yes	No growth	1	2.0123203285	2	1	0	0	1	Typbar_TCV	0
Unchecked	0	0	Checked	No		0	1.5961670089	1	1		0	0	MenAfriVac	1
Unchecked	0	0	Checked	No		7	11.518138261	11	1		1	3	MenAfriVac	1
Unchecked	1	0	Unchecked	Yes	No growth	0	3.7316906229	3	1	0	0	1	MenAfriVac	0
Unchecked	1	0	Unchecked	No		1	3.8275154004	3	1		0	1	MenAfriVac	1
Unchecked	1	0	Unchecked	No		0	4.0958247775	4	1		0	1	Typbar_TCV	1
Unchecked	1	0	Unchecked	Yes	No growth	1	3.9863107461	3	1	0	0	1	Typbar_TCV	0
Unchecked	0	0	Unchecked	Yes	S.Typhi	1	2.2395619439	2	1	1	1	1	MenAfriVac	0
Unchecked	1	0	Unchecked	Yes	No growth	3	8.553045859	8	0	0	0	2	MenAfriVac	0
Unchecked	0	0	Unchecked	Yes	No growth	0	1.3716632444	1	1	0	0	0	MenAfriVac	0
Unchecked	1	0	Unchecked	Yes	No growth	2	2.083504449	2	1	0	0	1	MenAfriVac	0
Unchecked	0	0	Unchecked	No		2	2.5215605749	2	1		0	1	MenAfriVac	1
Unchecked	1	0	Unchecked	Yes	No growth	2	3.9753593429	3	1	0	0	1	Typbar_TCV	0
Unchecked	0	0	Unchecked	Yes	No growth	3	4.4435318275	4	1	0	0	1	MenAfriVac	0
Unchecked	1	0	Unchecked	No		1	4.4353182752	4	1		0	1	MenAfriVac	1
Unchecked	0	0	Checked	Yes	No growth	2	10.390143737	10	0	0	1	3	Typbar_TCV	0
Unchecked	1	0	Unchecked	Yes	No growth	0	10.206707734	10	1	0	0	3	MenAfriVac	0
Checked	1	0	Checked	Yes	No growth	2	14.392881588	14	0	0	0	3	Typbar_TCV	0
Unchecked	0	0	Checked	Yes	No growth	1	12.761122519	12	1	0	0	3	MenAfriVac	0
Unchecked	0	0	Checked	Yes	No growth	5	12.881587953	12	0	0	1	3	MenAfriVac	0
Unchecked	1	0	Unchecked	Yes	No growth	1	14.502395619	14	1	0	0	3	Typbar_TCV	0
Unchecked	1	0	Unchecked	Yes	No growth	2	4.977412731	4	1	0	0	1	MenAfriVac	0
Unchecked	0	0	Unchecked	Yes	No growth	2	2.3682409309	2	0	0	0	1	Typbar_TCV	0
Unchecked	1	1	Unchecked	No		2	2.9924709103	2	0		0	1	Typbar_TCV	1
Unchecked	1	0	Unchecked	No		3	2.9979466119	2	1		0	1	Typbar_TCV	1
Unchecked	1	0	Unchecked	No		3	3.0116358658	3	0		0	1	Typbar_TCV	1
Unchecked	0	0	Checked	Yes	No growth	1	2.8774811773	2	1	0	0	1	Typbar_TCV	0
Unchecked	1	0	Unchecked	No		1	1.9822039699	1	1		0	0	Typbar_TCV	1
Unchecked	1	0	Unchecked	Yes	No growth	1	10.05065024	10	1	0	0	3	MenAfriVac	0
Unchecked	1	0	Unchecked	Yes	No growth	0	10.658453114	10	1	0	0	3	MenAfriVac	0
Unchecked	0	0	Unchecked	Yes	No growth	4	1.8617385352	1	0	0	0	0	MenAfriVac	0
Unchecked	0	0	Checked	Yes	No growth	3	2.2532511978	2	1	0	0	1	MenAfriVac	0
Unchecked	1	0	Unchecked	No		1	3.3018480493	3	1		0	1	MenAfriVac	1
Unchecked	1	0	Unchecked	No		0	1.9904175222	1	1		0	0	MenAfriVac	1
Unchecked	0	1	Unchecked	Yes	No growth	2	8.5776865161	8	0	0	0	2	MenAfriVac	0
Unchecked	1	0	Checked	Yes	No growth	4	10.53798768	10	0	0	0	3	MenAfriVac	0
Unchecked	1	0	Checked	Yes	No growth	7	11.353867214	11	0	0	0	3	MenAfriVac	0
Checked	0	0	Unchecked	Yes	No growth	0	4.2299794661	4	1	0	0	1	Typbar_TCV	0
Unchecked	1	0	Unchecked	No		2	5.1088295688	5	1		1	2	Typbar_TCV	1
Unchecked	1	0	Unchecked	No		1	1.9876796715	1	1		0	0	Typbar_TCV	1
Unchecked	0	0	Checked	No		4	2.2313483915	2	1		0	1	Typbar_TCV	1
Unchecked	0	0	Unchecked	No		1	2.5297741273	2	1		0	1	Typbar_TCV	1
Unchecked	1	0	Unchecked	No		2	6.2067077344	6	0		0	2	MenAfriVac	1
Checked	1	1	Unchecked	Yes	No growth	3	3.8877481177	3	0	0	0	1	Typbar_TCV	0
Unchecked	1	0	Unchecked	No		3	4.5174537988	4	0		0	1	Typbar_TCV	1
Unchecked	1	0	Unchecked	Yes	No growth	3	9.7138945927	9	1	0	0	2	MenAfriVac	0
Unchecked	0	0	Checked	Yes	No growth	7	2.3162217659	2	0	0	1	1	Typbar_TCV	0
Checked	0	0	Unchecked	Yes	No growth	2	5.7002053388	5	0	0	0	2	MenAfriVac	0
Unchecked	1	0	Unchecked	Yes	No growth	1	8.4161533196	8	1	0	0	2	MenAfriVac	0
Unchecked	0	0	Checked	Yes	Pending	3	2.8993839836	2	1		0	1	Typbar_TCV	1
Unchecked	0	0	Unchecked	Yes	No growth	4	8.7063655031	8	0	0	0	2	MenAfriVac	0
Checked	0	0	Unchecked	No		3	7.8795345654	7	1		0	2	MenAfriVac	1
Unchecked	1	0	Unchecked	Yes	No growth	1	3.1676933607	3	1	0	0	1	Typbar_TCV	0
Checked	0	0	Unchecked	Yes	No growth	5	3.022587269	3	0	0	0	1	Typbar_TCV	0
Unchecked	1	0	Unchecked	Yes	No growth	3	15.047227926	15	0	0	0	3	MenAfriVac	0
Checked	0	0	Checked	No		7	1.0896646133	1	1		0	0	MenAfriVac	1
Unchecked	1	0	Unchecked	No		1	1.3470225873	1	1		0	0	MenAfriVac	1
Unchecked	0	0	Unchecked	Yes	No growth	0	1.7303216975	1	1	0	0	0	Typbar_TCV	0
Unchecked	0	0	Unchecked	No		2	1.9438740589	1	0		0	0	Typbar_TCV	1
Checked	1	0	Unchecked	Yes	No growth	3	3.6824093087	3	1	0	0	1	Typbar_TCV	0
Unchecked	0	0	Checked	Yes	No growth	3	5.8945927447	5	0	0	0	2	MenAfriVac	0
Unchecked	0	0	Checked	No		3	4.4955509925	4	0		0	1	Typbar_TCV	1
Unchecked	1	0	Unchecked	No		4	4.6242299795	4	1		1	1	Typbar_TCV	1
Unchecked	1	0	Unchecked	Yes	No growth	2	4.5366187543	4	1	0	0	1	Typbar_TCV	0
Unchecked	0	0	Checked	No		2	4.7775496235	4	1		0	1	Typbar_TCV	1
Unchecked	0	0	Unchecked	Yes	No growth	2	5.1197809719	5	0	0	0	2	MenAfriVac	0
Unchecked	1	0	Unchecked	Yes	No growth	4	4.900752909	4	1	0	0	1	Typbar_TCV	0
Unchecked	1	0	Unchecked	No		4	13.062286105	13	0		0	3	Typbar_TCV	1
Unchecked	0	0	Checked	No		2	3.40862423	3	0		0	1	MenAfriVac	1
Checked	0	0	Unchecked	Yes	No growth	2	7.8083504449	7	1	0	0	2	MenAfriVac	0
Unchecked	1	0	Unchecked	Yes	No growth	1	3.1047227926	3	1	0	0	1	MenAfriVac	0
Unchecked	0	1	Unchecked	Yes	No growth	3	3.5893223819	3	1	0	0	1	MenAfriVac	0
Unchecked	1	0	Unchecked	Yes	No growth	3	8.5694729637	8	1	0	0	2	Typbar_TCV	0
Unchecked	1	0	Unchecked	Yes	No growth	2	5.273100616	5	0	0	0	2	MenAfriVac	0
Unchecked	1	0	Unchecked	Yes	No growth	2	8.1423682409	8	0	0	0	2	Typbar_TCV	0
Checked	0	0	Checked	Yes	No growth	7	3.2224503765	3	1	0	0	1	MenAfriVac	0
Unchecked	1	0	Checked	No		1	3.498973306	3	1		0	1	MenAfriVac	1
Unchecked	0	0	Checked	Yes	Other	7	9.5523613963	9	1	0	0	2	MenAfriVac	0
Unchecked	1	0	Checked	No		3	3.06091718	3	0		0	1	Typbar_TCV	1
Checked	0	0	Unchecked	Yes	No growth	4	9.1854893908	9	0	0	0	2	MenAfriVac	0
Unchecked	0	0	Unchecked	Yes	No growth	4	7.3757700205	7	0	0	0	2	Typbar_TCV	0
Unchecked	1	0	Unchecked	No		2	2.4585900068	2	1		1	1	Typbar_TCV	1
Unchecked	0	0	Unchecked	No		3	2.5160848734	2	0		0	1	Typbar_TCV	1
Checked	0	0	Unchecked	Yes	No growth	7	4.128678987	4	1	0	0	1	MenAfriVac	0
Unchecked	1	0	Checked	Yes	No growth	2	5.1225188227	5	0	0	0	2	MenAfriVac	0
Unchecked	0	0	Unchecked	Yes	Pending	1	2.9787816564	2	1		0	1	MenAfriVac	1
Unchecked	0	0	Unchecked	Yes	Pending	1	6.9103353867	6	1		0	2	MenAfriVac	1
Unchecked	0	0	Unchecked	No		2	4.6379192334	4	0		0	1	MenAfriVac	1
Unchecked	0	0	Checked	Yes	No growth	1	5.2676249144	5	1	0	0	2	Typbar_TCV	0
Unchecked	0	0	Unchecked	No		3	16.169746749	16	0		0	3	MenAfriVac	1
Unchecked	0	0	Unchecked	Yes	No growth	1	2.7433264887	2	1	0	0	1	Typbar_TCV	0
Unchecked	0	0	Checked	No		3	7.2936344969	7	0		0	2	Typbar_TCV	1
Unchecked	1	0	Unchecked	Yes	No growth	6	2.9295003422	2	1	0	1	1	Typbar_TCV	0
Unchecked	1	0	Unchecked	No		1	2.8281998631	2	1		0	1	MenAfriVac	1
Unchecked	0	0	Checked	Yes	No growth	2	4.6844626968	4	1	0	0	1	Typbar_TCV	0
Unchecked	1	0	Unchecked	Yes	No growth	0	7.9890485969	7	1	0	0	2	Typbar_TCV	0
Unchecked	1	0	Unchecked	Yes	No growth	2	2.3627652293	2	1	0	0	1	Typbar_TCV	0
Unchecked	0	0	Unchecked	Yes	No growth	2	9.6262833676	9	1	0	0	2	Typbar_TCV	0
Unchecked	1	0	Unchecked	Yes	No growth	7	13.316906229	13	0	0	0	3	Typbar_TCV	0
Unchecked	1	0	Unchecked	Yes	No growth	2	1.8316221766	1	1	0	0	0	MenAfriVac	0
Unchecked	0	0	Unchecked	Yes	Pending	2	2.417522245	2	0		0	1	MenAfriVac	1
Unchecked	1	0	Unchecked	Yes	No growth	4	7.9288158795	7	1	0	0	2	MenAfriVac	0
Unchecked	0	0	Checked	No		3	2.8446269678	2	0		0	1	Typbar_TCV	1
Unchecked	1	0	Unchecked	Yes	No growth	3	12.509240246	12	0	0	0	3	Typbar_TCV	0
Unchecked	0	0	Unchecked	Yes	No growth	4	5.620807666	5	0	0	1	2	Typbar_TCV	0
Unchecked	0	0	Checked	Yes	No growth	1	6.0971937029	6	1	0	0	2	Typbar_TCV	0
Checked	0	0	Unchecked	No		2	6.4093086927	6	1		0	2	MenAfriVac	1
Unchecked	1	0	Unchecked	Yes	No growth	3	3.8877481177	3	0	0	0	1	Typbar_TCV	0
Unchecked	0	0	Unchecked	No		3	4.8268309377	4	0		0	1	Typbar_TCV	1
Checked	0	0	Unchecked	Yes	No growth	3	3.4305270363	3	1	0	0	1	Typbar_TCV	0
Unchecked	1	0	Checked	Yes	No growth	4	1.4455852156	1	0	0	1	0	Typbar_TCV	0
Unchecked	1	0	Unchecked	Yes	Other	4	1.4976043806	1	1	0	1	0	Typbar_TCV	0
Checked	0	0	Unchecked	Yes	No growth	3	5.5414099932	5	0	0	0	2	Typbar_TCV	0
Unchecked	1	0	Unchecked	Yes	No growth	2	6.2833675565	6	1	0	0	2	MenAfriVac	0
Unchecked	1	0	Unchecked	No		1	2.5106091718	2	1		0	1	Typbar_TCV	1
Checked	0	0	Unchecked	Yes	No growth	2	2.7323750856	2	0	0	0	1	MenAfriVac	0
Unchecked	1	0	Unchecked	Yes	No growth	6	3.4661190965	3	1	0	0	1	MenAfriVac	0
Unchecked	0	0	Checked	Yes	No growth	5	9.0704996578	9	0	0	1	2	MenAfriVac	0
Unchecked	0	1	Unchecked	Yes	Pending	3	9.5797399042	9	0		0	2	MenAfriVac	1
Checked	0	0	Unchecked	Yes	No growth	2	5.9849418207	5	0	0	0	2	Typbar_TCV	0
Checked	0	0	Unchecked	Yes	No growth	1	3.6358658453	3	1	0	0	1	Typbar_TCV	0
Unchecked	0	1	Unchecked	Yes	No growth	7	4.424366872	4	0	0	0	1	MenAfriVac	0
Checked	0	1	Unchecked	Yes	No growth	2	4.7830253251	4	1	0	0	1	MenAfriVac	0
Unchecked	1	0	Unchecked	Yes	No growth	4	3.4004106776	3	0	0	0	1	Typbar_TCV	0
Unchecked	1	0	Unchecked	No		3	4.3531827515	4	0		0	1	Typbar_TCV	1
Checked	0	0	Unchecked	Yes	No growth	1	7.6796714579	7	1	0	0	2	MenAfriVac	0
Unchecked	1	0	Unchecked	Yes	No growth	3	3.498973306	3	1	0	0	1	Typbar_TCV	0
Checked	0	0	Unchecked	Yes	No growth	1	7.0390143737	7	1	0	0	2	Typbar_TCV	0
Checked	1	0	Unchecked	Yes	No growth	3	6.0479123888	6	1	0	0	2	Typbar_TCV	0
Checked	0	0	Unchecked	Yes	No growth	2	10.967830253	10	1	0	0	3	MenAfriVac	0
Unchecked	1	0	Unchecked	Yes	No growth	3	4.6379192334	4	0	0	0	1	Typbar_TCV	0
Unchecked	1	0	Unchecked	No		3	4.4791238877	4	0		1	1	Typbar_TCV	1
Unchecked	1	0	Unchecked	Yes	No growth	4	3.3319644079	3	1	0	1	1	Typbar_TCV	0
Unchecked	0	0	Unchecked	No		1	3.4277891855	3	1		0	1	Typbar_TCV	1
Unchecked	1	0	Unchecked	No		2	10.606433949	10	1		0	3	Typbar_TCV	1
Checked	0	0	Unchecked	No		3	11.074606434	11	1		0	3	MenAfriVac	1
Unchecked	0	0	Unchecked	Yes	No growth	2	2.1437371663	2	0	0	0	1	Typbar_TCV	0
Unchecked	1	0	Unchecked	Yes	No growth	0	16.810403833	16	1	0	0	3	MenAfriVac	0
Unchecked	0	0	Unchecked	Yes	No growth	1	10.683093771	10	1	0	0	3	Typbar_TCV	0
Unchecked	1	0	Unchecked	No		2	2.2176591376	2	1		0	1	Typbar_TCV	1
Checked	0	0	Unchecked	No		3	5.1416837782	5	0		0	2	MenAfriVac	1
Checked	0	0	Unchecked	Yes	No growth	2	10.915811088	10	0	0	0	3	MenAfriVac	0
Unchecked	0	0	Checked	Yes	No growth	3	10.058863792	10	0	0	0	3	Typbar_TCV	0
Unchecked	1	0	Unchecked	No		0	8.3778234086	8	1		0	2	Typbar_TCV	1
Unchecked	0	0	Unchecked	Yes	No growth	2	6.1519507187	6	0	0	0	2	Typbar_TCV	0
Checked	0	0	Checked	Yes	No growth	3	7.3100616016	7	0	0	0	2	MenAfriVac	0
Unchecked	1	0	Unchecked	Yes	No growth	3	3.3894592745	3	0	0	1	1	Typbar_TCV	0
Checked	0	0	Checked	Yes	No growth	4	8.5886379192	8	0	0	0	2	MenAfriVac	0
Unchecked	1	0	Unchecked	Yes	No growth	1	2.5954825462	2	1	0	0	1	MenAfriVac	0
Checked	0	0	Unchecked	Yes	No growth	3	14.047912389	14	0	0	0	3	MenAfriVac	0
Unchecked	1	0	Unchecked	Yes	No growth	0	4.9253935661	4	1	0	0	1	MenAfriVac	0
Checked	0	0	Unchecked	Yes	No growth	5	6.2997946612	6	1	0	0	2	MenAfriVac	0
Unchecked	0	0	Unchecked	Yes	No growth	2	4.6132785763	4	0	0	0	1	MenAfriVac	0
Unchecked	1	0	Unchecked	No		2	3.9945242984	3	0		0	1	MenAfriVac	1
Unchecked	0	0	Checked	Yes	No growth	2	8.643394935	8	0	0	0	2	MenAfriVac	0
Unchecked	1	0	Unchecked	Yes	No growth	3	3.6194387406	3	1	0	0	1	MenAfriVac	0
Unchecked	1	0	Unchecked	Yes	No growth	2	1.6783025325	1	0	0	1	0	Typbar_TCV	0
Unchecked	0	0	Checked	No		2	1.8370978782	1	0		0	0	Typbar_TCV	1
Checked	0	0	Unchecked	Yes	No growth	1	8.8432580424	8	1	0	0	2	Typbar_TCV	0
Unchecked	0	0	Checked	Yes	No growth	0	7.0691307324	7	1	0	1	2	MenAfriVac	0
Unchecked	1	0	Unchecked	Yes	No growth	3	7.5263518138	7	0	0	1	2	MenAfriVac	0
Unchecked	1	0	Checked	Yes	No growth	1	4.3613963039	4	1	0	0	1	Typbar_TCV	0
Unchecked	1	0	Unchecked	Yes	No growth	1	3.3483915127	3	1	0	0	1	MenAfriVac	0
Unchecked	1	0	Unchecked	No		4	3.1266255989	3	0		0	1	MenAfriVac	1
Checked	0	0	Unchecked	Yes	S.Typhi	6	5.0458590007	5	1	1	0	2	MenAfriVac	0
Unchecked	0	0	Checked	No		1	5.440109514	5	1		0	2	MenAfriVac	1
Unchecked	1	0	Unchecked	Yes	Pending	4	5.2895277207	5	0		0	2	Typbar_TCV	1
Unchecked	1	0	Unchecked	Yes	No growth	3	2.2012320329	2	0	0	0	1	MenAfriVac	0
Unchecked	0	0	Checked	Yes	No growth	4	2.507871321	2	0	0	0	1	MenAfriVac	0
Unchecked	0	0	Unchecked	Yes	No growth	1	2.970568104	2	1	0	0	1	MenAfriVac	0
Unchecked	1	0	Unchecked	No		2	2.7022587269	2	0		0	1	MenAfriVac	1
Unchecked	1	0	Checked	Yes	No growth	2	2.8145106092	2	0	0	0	1	Typbar_TCV	0
Unchecked	1	0	Checked	No		1	2.7488021903	2	1		0	1	Typbar_TCV	1
Unchecked	1	0	Unchecked	No		3	3.1457905544	3	1		0	1	Typbar_TCV	1
Unchecked	1	0	Unchecked	Yes	No growth	3	1.5414099932	1	1	0	1	0	MenAfriVac	0
Checked	0	1	Unchecked	Yes	No growth	3	4.6926762491	4	1	0	0	1	MenAfriVac	0
Unchecked	1	0	Unchecked	Yes	No growth	4	6.2340862423	6	1	0	0	2	Typbar_TCV	0
Checked	1	1	Unchecked	Yes	S.Typhi	4	7.4880219028	7	1	1	0	2	MenAfriVac	0
Checked	0	0	Unchecked	Yes	No growth	4	6.3655030801	6	1	0	0	2	Typbar_TCV	0
Unchecked	1	0	Unchecked	No		3	6.4722792608	6	0		0	2	Typbar_TCV	1
Checked	0	0	Unchecked	No		3	6.5325119781	6	0		0	2	Typbar_TCV	1
Checked	1	0	Unchecked	Yes	Other	5	4.8131416838	4	0	0	0	1	Typbar_TCV	0
Unchecked	0	0	Checked	Yes	No growth	2	3.794661191	3	1	0	0	1	Typbar_TCV	0
Unchecked	0	0	Checked	Yes	No growth	2	9.0047912389	9	0	0	0	2	MenAfriVac	0
Checked	1	1	Unchecked	No		1	3.1813826146	3	1		0	1	Typbar_TCV	1
Unchecked	1	0	Unchecked	No		3	10.784394251	10	0		0	3	Typbar_TCV	1
Unchecked	0	0	Checked	Yes	No growth	4	2.674880219	2	0	0	1	1	MenAfriVac	0
Unchecked	0	0	Unchecked	Yes	No growth	6	9.3990417522	9	1	0	0	2	Typbar_TCV	0
Checked	0	0	Unchecked	Yes	S.Typhi	3	8.6899383984	8	1	1	0	2	MenAfriVac	0
Unchecked	1	0	Unchecked	Yes	No growth	1	6.1437371663	6	1	0	0	2	MenAfriVac	0
Unchecked	0	0	Checked	Yes	No growth	4	2.9377138946	2	1	0	0	1	MenAfriVac	0
Unchecked	0	0	Unchecked	Yes	Pending	0	5.5961670089	5	1		0	2	MenAfriVac	1
Unchecked	0	0	Unchecked	Yes	No growth	2	4.295687885	4	0	0	0	1	MenAfriVac	0
Unchecked	1	0	Unchecked	Yes	No growth	7	2.3655030801	2	0	0	0	1	Typbar_TCV	0
Unchecked	1	0	Unchecked	No		4	5.2320328542	5	0		0	2	Typbar_TCV	1
Checked	0	0	Unchecked	Yes	No growth	3	2.379192334	2	1	0	0	1	MenAfriVac	0
Unchecked	0	0	Checked	Yes	No growth	2	5.8453114305	5	1	0	0	2	MenAfriVac	0
Checked	0	0	Unchecked	Yes	No growth	3	2.8281998631	2	1	0	0	1	Typbar_TCV	0
Unchecked	1	0	Unchecked	No		2	3.0253251198	3	0		0	1	Typbar_TCV	1
Unchecked	0	0	Unchecked	Yes	No growth	1	12.249144422	12	1	0	0	3	MenAfriVac	0
Unchecked	1	0	Unchecked	Yes	No growth	1	3.227926078	3	1	0	1	1	MenAfriVac	0
Checked	1	0	Unchecked	Yes	No growth	4	4.6023271732	4	1	0	0	1	Typbar_TCV	0
Unchecked	0	0	Unchecked	Yes	No growth	3	3.318275154	3	0	0	0	1	MenAfriVac	0
Checked	1	0	Unchecked	Yes	No growth	2	9.6618754278	9	1	0	0	2	Typbar_TCV	0
Unchecked	0	0	Unchecked	Yes	No growth	3	6.1464750171	6	0	0	0	2	Typbar_TCV	0
Unchecked	1	0	Unchecked	No		1	5.9438740589	5	1		0	2	Typbar_TCV	1
Checked	0	0	Unchecked	Yes	No growth	2	12.131416838	12	0	0	0	3	MenAfriVac	0
Unchecked	1	0	Checked	No		3	2.4777549624	2	0		0	1	MenAfriVac	1
Unchecked	0	0	Unchecked	Yes	No growth	4	4.772073922	4	1	0	0	1	MenAfriVac	0
Checked	0	0	Unchecked	Yes	No growth	3	4.501026694	4	0	0	0	1	Typbar_TCV	0
Checked	0	0	Unchecked	No		6	2.9650924025	2	1		0	1	MenAfriVac	1
Unchecked	0	0	Checked	Yes	No growth	0	4.7912388775	4	1	0	0	1	Typbar_TCV	0
Unchecked	1	0	Unchecked	Yes	No growth	2	14.844626968	14	0	0	0	3	Typbar_TCV	0
Unchecked	0	0	Checked	Yes	No growth	3	6.9404517454	6	0	0	0	2	Typbar_TCV	0
Checked	0	0	Unchecked	Yes	No growth	7	8.2381930185	8	1	0	0	2	Typbar_TCV	0
Checked	0	0	Checked	Yes	No growth	1	8.6351813826	8	1	0	0	2	Typbar_TCV	0
Unchecked	0	0	Unchecked	Yes	No growth	3	11.041752225	11	0	0	0	3	Typbar_TCV	0
Unchecked	1	0	Unchecked	Yes	No growth	0	7.6030116359	7	1	0	0	2	MenAfriVac	0
Unchecked	0	0	Checked	No		3	5.401779603	5	1		0	2	MenAfriVac	1
Checked	0	0	Unchecked	Yes	No growth	2	6.1574264203	6	0	0	0	2	MenAfriVac	0
Checked	1	0	Unchecked	Yes	No growth	3	8.4079397673	8	1	0	0	2	Typbar_TCV	0
Unchecked	1	0	Unchecked	No		0	15.40862423	15	1		0	3	MenAfriVac	1
Unchecked	0	0	Checked	Yes	No growth	3	2.2286105407	2	0	0	0	1	MenAfriVac	0
Checked	0	0	Unchecked	No		1	5.3853524983	5	1		0	2	Typbar_TCV	1
Unchecked	0	0	Unchecked	Yes	No growth	4	7.4496919918	7	1	0	0	2	Typbar_TCV	0
Checked	0	0	Unchecked	Yes	No growth	7	2.7049965777	2	0	0	1	1	MenAfriVac	0
Unchecked	1	0	Unchecked	Yes	No growth	1	6.0123203285	6	1	0	0	2	MenAfriVac	0
Unchecked	0	0	Unchecked	Yes	No growth	1	6.932238193	6	1	0	0	2	MenAfriVac	0
Unchecked	1	0	Unchecked	Yes	No growth	2	2.4449007529	2	1	0	0	1	Typbar_TCV	0
Unchecked	1	0	Unchecked	No		1	2.4366872005	2	1		0	1	Typbar_TCV	1
Checked	1	1	Unchecked	Yes	No growth	1	11.12936345	11	1	0	0	3	Typbar_TCV	0
Unchecked	1	0	Unchecked	Yes	No growth	2	4.6872005476	4	0	0	0	1	MenAfriVac	0
Checked	1	0	Unchecked	No		2	3.189596167	3	1		0	1	Typbar_TCV	1
Checked	0	0	Unchecked	Yes	S.Typhi	7	6.1245722108	6	1	1	0	2	MenAfriVac	0
Checked	0	0	Unchecked	Yes	S.Typhi	2	12.290212183	12	0	1	0	3	MenAfriVac	0
Unchecked	1	0	Unchecked	Yes	No growth	3	9.0485968515	9	0	0	1	2	MenAfriVac	0
Unchecked	0	0	Checked	Yes	No growth	1	7.1019849418	7	1	0	0	2	Typbar_TCV	0
Unchecked	0	0	Checked	No		1	7.1238877481	7	1		0	2	Typbar_TCV	1
Unchecked	1	0	Unchecked	No		1	2.6392881588	2	1		0	1	MenAfriVac	1
Unchecked	1	0	Unchecked	No		2	3.3237508556	3	1		0	1	Typbar_TCV	1
Checked	0	0	Unchecked	No		3	7.0718685832	7	0		1	2	MenAfriVac	1
Unchecked	0	0	Checked	No		1	3.2689938398	3	1		0	1	Typbar_TCV	1
Unchecked	0	0	Checked	Yes	No growth	6	5.144421629	5	0	0	0	2	MenAfriVac	0
Unchecked	0	0	Checked	Yes	No growth	3	5.5359342916	5	1	0	1	2	MenAfriVac	0
Unchecked	0	0	Checked	Yes	No growth	4	4.5804243669	4	0	0	0	1	Typbar_TCV	0
Checked	0	0	Unchecked	Yes	No growth	6	5.1252566735	5	0	0	0	2	MenAfriVac	0
Unchecked	1	0	Unchecked	Yes	No growth	1	10.064339493	10	1	0	0	3	Typbar_TCV	0
Unchecked	1	0	Unchecked	No		5	5.8179329227	5	0		0	2	MenAfriVac	1
Unchecked	0	0	Checked	Yes	No growth	4	10.636550308	10	1	0	0	3	MenAfriVac	0
Unchecked	1	0	Unchecked	No		1	4.9993155373	4	1		0	1	MenAfriVac	1
Unchecked	0	0	Unchecked	Yes	No growth	3	10.184804928	10	1	0	0	3	Typbar_TCV	0
Checked	0	0	Unchecked	Yes	No growth	4	8.7638603696	8	0	0	1	2	Typbar_TCV	0
Unchecked	0	0	Unchecked	Yes	No growth	3	11.148528405	11	0	0	0	3	MenAfriVac	0
Unchecked	1	0	Checked	Yes	Other	5	1.6290212183	1	0	0	1	0	MenAfriVac	0
Unchecked	1	0	Unchecked	Yes	No growth	4	3.1786447639	3	1	0	1	1	Typbar_TCV	0
Unchecked	0	0	Unchecked	No		2	3.5537303217	3	0		0	1	Typbar_TCV	1
Unchecked	1	0	Unchecked	Yes	No growth	0	6.2833675565	6	1	0	0	2	Typbar_TCV	0
Unchecked	0	0	Checked	No		2	8.501026694	8	1		0	2	Typbar_TCV	1
Unchecked	0	0	Unchecked	Yes	No growth	2	7.8850102669	7	0	0	0	2	MenAfriVac	0
Unchecked	1	0	Unchecked	Yes	No growth	4	3.3018480493	3	0	0	0	1	MenAfriVac	0
Unchecked	0	0	Unchecked	No		2	2.9021218344	2	1		1	1	MenAfriVac	1
Unchecked	0	0	Checked	Yes	No growth	2	3.0472279261	3	0	0	1	1	MenAfriVac	0
Unchecked	1	0	Unchecked	Yes	No growth	3	4.2135523614	4	1	0	1	1	Typbar_TCV	0
Unchecked	1	0	Unchecked	No		3	4.7145790554	4	0		0	1	Typbar_TCV	1
Unchecked	1	0	Unchecked	Yes	No growth	2	7.2607802875	7	0	0	0	2	Typbar_TCV	0
Unchecked	1	1	Unchecked	Yes	No growth	0	2.4202600958	2	1	0	1	1	MenAfriVac	0
Unchecked	1	0	Unchecked	Yes	S.Paratyphi	4	3.7837097878	3	1	1	1	1	Typbar_TCV	0
Unchecked	1	0	Unchecked	No		2	5.7275838467	5	0		0	2	Typbar_TCV	1
Unchecked	1	0	Unchecked	Yes	No growth	2	9.3689253936	9	0	0	0	2	MenAfriVac	0
Unchecked	1	0	Unchecked	Yes	No growth	7	4.0876112252	4	1	0	0	1	MenAfriVac	0
Unchecked	1	0	Unchecked	Yes	No growth	1	4.5393566051	4	1	0	0	1	MenAfriVac	0
Unchecked	1	0	Unchecked	Yes	No growth	3	4.8268309377	4	0	0	0	1	MenAfriVac	0
Checked	0	0	Unchecked	Yes	No growth	1	5.9438740589	5	1	0	0	2	MenAfriVac	0
Unchecked	0	0	Checked	Yes	No growth	3	5.1909650924	5	1	0	0	2	Typbar_TCV	0
Unchecked	0	0	Checked	Yes	No growth	2	2.6146475017	2	0	0	0	1	MenAfriVac	0
Unchecked	1	0	Unchecked	Yes	No growth	7	3.4195756331	3	0	0	1	1	MenAfriVac	0
Unchecked	1	0	Checked	Yes	No growth	3	11.915126626	11	0	0	0	3	Typbar_TCV	0
Unchecked	1	0	Unchecked	No		3	12.024640657	12	0		0	3	Typbar_TCV	1
Unchecked	1	0	Checked	Yes	No growth	3	13.174537988	13	0	0	0	3	MenAfriVac	0
Checked	0	0	Unchecked	Yes	No growth	7	3.5674195756	3	0	0	1	1	MenAfriVac	0
Unchecked	1	0	Unchecked	Yes	No growth	2	6.3162217659	6	0	0	0	2	Typbar_TCV	0
Unchecked	1	0	Unchecked	No		2	2.0588637919	2	0		0	1	Typbar_TCV	1
Unchecked	1	0	Unchecked	No		1	5.2648870637	5	1		0	2	Typbar_TCV	1
Unchecked	0	0	Unchecked	No		3	1.6673511294	1	0		0	0	Typbar_TCV	1
Checked	0	0	Unchecked	Yes	No growth	5	6.5653661875	6	0	0	0	2	Typbar_TCV	0
Checked	0	0	Unchecked	Yes	No growth	5	2.3436002738	2	1	0	0	1	MenAfriVac	0
Unchecked	1	0	Unchecked	Yes	No growth	3	2.674880219	2	0	0	0	1	MenAfriVac	0
Checked	0	0	Unchecked	Yes	No growth	5	2.3162217659	2	1	0	0	1	MenAfriVac	0
Unchecked	1	0	Unchecked	No		2	2.3107460643	2	0		0	1	MenAfriVac	1
Unchecked	0	0	Unchecked	No		2	2.6283367556	2	0		0	1	MenAfriVac	1
Unchecked	0	0	Checked	Yes	No growth	2	3.7371663244	3	0	0	0	1	Typbar_TCV	0
Unchecked	1	0	Unchecked	No		3	4.1971252567	4	0		0	1	Typbar_TCV	1
Unchecked	1	0	Unchecked	No		3	5.5934291581	5	0		0	2	Typbar_TCV	1
Unchecked	1	0	Unchecked	No		2	8.5475701574	8	1		1	2	MenAfriVac	1
Unchecked	1	0	Unchecked	No		4	1.2019164956	1	0		0	0	Typbar_TCV	1
Unchecked	0	0	Checked	No		1	1.3059548255	1	1		0	0	Typbar_TCV	1
Unchecked	0	0	Checked	No		3	2.0260095825	2	0		0	1	MenAfriVac	1
Unchecked	0	0	Checked	No		3	2.3490759754	2	1		0	1	Typbar_TCV	1
Unchecked	0	0	Unchecked	Yes	No growth	3	2.5544147844	2	0	0	0	1	Typbar_TCV	0
Unchecked	1	0	Unchecked	Yes	No growth	2	3.1321013005	3	1	0	0	1	MenAfriVac	0
Unchecked	1	0	Unchecked	Yes	No growth	2	7.4496919918	7	1	0	0	2	Typbar_TCV	0
Unchecked	1	0	Unchecked	No		2	4.8158795346	4	0		0	1	Typbar_TCV	1
Unchecked	0	0	Unchecked	No		3	2.4668035592	2	0		0	1	MenAfriVac	1
Unchecked	1	0	Unchecked	Yes	No growth	1	3.2607802875	3	1	0	0	1	MenAfriVac	0
Checked	0	0	Unchecked	Yes	No growth	2	2.8117727584	2	0	0	0	1	Typbar_TCV	0
Unchecked	1	0	Unchecked	Yes	No growth	1	4.643394935	4	1	0	0	1	MenAfriVac	0
Unchecked	1	0	Checked	No		2	4.5557837098	4	0		0	1	MenAfriVac	1
Unchecked	0	0	Unchecked	Yes	No growth	2	3.3839835729	3	0	0	0	1	Typbar_TCV	0
Unchecked	1	0	Unchecked	Yes	No growth	2	4.2491444216	4	1	0	1	1	MenAfriVac	0
Unchecked	0	0	Checked	Yes	No growth	3	5.3771389459	5	0	0	0	2	Typbar_TCV	0
Unchecked	1	0	Unchecked	No		3	5.453798768	5	0		1	2	Typbar_TCV	1
Unchecked	1	0	Unchecked	Yes	No growth	2	9.6536618754	9	0	0	0	2	MenAfriVac	0
Unchecked	0	0	Checked	No		2	14.275154004	14	0		0	3	MenAfriVac	1
Unchecked	1	0	Unchecked	Yes	No growth	2	4.8021902806	4	0	0	0	1	MenAfriVac	0
Unchecked	0	0	Unchecked	Yes	No growth	1	5.4346338125	5	1	0	0	2	MenAfriVac	0
Unchecked	0	0	Unchecked	Yes	No growth	2	3.8521560575	3	0	0	0	1	MenAfriVac	0
Checked	0	0	Unchecked	Yes	No growth	5	1.9986310746	1	0	0	0	0	MenAfriVac	0
Unchecked	1	0	Unchecked	Yes	No growth	2	3.2635181383	3	1	0	0	1	Typbar_TCV	0
Unchecked	1	0	Unchecked	Yes	No growth	1	3.4250513347	3	1	0	0	1	Typbar_TCV	0
Unchecked	1	0	Unchecked	Yes	No growth	1	4.6789869952	4	1	0	0	1	MenAfriVac	0
Unchecked	0	0	Checked	No		1	4.7091033539	4	1		0	1	MenAfriVac	1
Unchecked	1	0	Unchecked	Yes	No growth	1	4.8596851472	4	1	0	0	1	MenAfriVac	0
Checked	0	0	Checked	Yes	No growth	0	6.8884325804	6	1	0	0	2	Typbar_TCV	0
Unchecked	0	0	Checked	Yes	No growth	7	5.5386721424	5	1	0	0	2	MenAfriVac	0
Unchecked	0	0	Unchecked	Yes	No growth	1	3.8001368925	3	1	0	0	1	MenAfriVac	0
Unchecked	1	0	Unchecked	Yes	No growth	5	6.5571526352	6	1	0	0	2	MenAfriVac	0
Unchecked	0	0	Unchecked	Yes	No growth	5	6.7378507871	6	1	0	0	2	MenAfriVac	0
Unchecked	0	0	Checked	No		0	2.4339493498	2	1		0	1	MenAfriVac	1
Checked	0	0	Unchecked	Yes	No growth	3	9.5496235455	9	1	0	1	2	MenAfriVac	0
Checked	0	0	Unchecked	Yes	No growth	3	11.014373717	11	0	0	0	3	MenAfriVac	0
Unchecked	1	0	Unchecked	Yes	No growth	4	13.062286105	13	1	0	0	3	Typbar_TCV	0
Unchecked	1	0	Unchecked	Yes	No growth	7	15.712525667	15	0	0	0	3	Typbar_TCV	0
Unchecked	1	0	Unchecked	No		1	1.7796030116	1	1		0	0	MenAfriVac	1
Unchecked	0	0	Unchecked	Yes	S.Typhi	2	6.8665297741	6	0	1	0	2	MenAfriVac	0
Unchecked	1	0	Unchecked	Yes	S.Typhi	2	10.858316222	10	1	1	0	3	MenAfriVac	0
Unchecked	1	1	Unchecked	Yes	No growth	3	1.9274469541	1	0	0	0	0	Typbar_TCV	0
Unchecked	0	0	Unchecked	Yes	No growth	2	2.6803559206	2	1	0	0	1	MenAfriVac	0
Unchecked	1	0	Unchecked	No		1	1.6454483231	1	1		0	0	MenAfriVac	1
Unchecked	0	0	Checked	No		4	2.2094455852	2	0		0	1	MenAfriVac	1
Unchecked	1	0	Unchecked	Yes	Pending	1	4.2874743326	4	1		0	1	Typbar_TCV	1
Unchecked	0	0	Unchecked	Yes	No growth	2	1.4592744695	1	1	0	0	0	MenAfriVac	0
Checked	0	0	Unchecked	Yes	S.Typhi	7	6.9349760438	6	0	1	1	2	MenAfriVac	0
Checked	0	0	Unchecked	Yes	No growth	7	2.4394250513	2	0	0	0	1	Typbar_TCV	0
Unchecked	1	0	Unchecked	Yes	No growth	2	2.5845311431	2	0	0	0	1	Typbar_TCV	0
Unchecked	0	0	Checked	Yes	No growth	1	6.0533880903	6	1	0	0	2	Typbar_TCV	0
Unchecked	0	0	Unchecked	Yes	No growth	2	6.2203969884	6	0	0	0	2	Typbar_TCV	0
Unchecked	1	1	Unchecked	No		0	6.212183436	6	1		0	2	Typbar_TCV	1
Unchecked	0	0	Checked	Yes	No growth	2	1.8480492813	1	0	0	0	0	Typbar_TCV	0
Unchecked	0	0	Checked	No		0	2.3600273785	2	1		0	1	Typbar_TCV	1
Unchecked	0	0	Unchecked	Yes	Pending	2	2.6830937714	2	0		0	1	Typbar_TCV	1
Unchecked	1	0	Unchecked	Yes	No growth	2	5.6700889802	5	0	0	0	2	MenAfriVac	0
Unchecked	1	0	Unchecked	Yes	No growth	2	6.2943189596	6	0	0	0	2	Typbar_TCV	0
Checked	0	0	Unchecked	Yes	No growth	5	3.0335386721	3	0	0	0	1	Typbar_TCV	0
Unchecked	1	0	Unchecked	Yes	No growth	2	7.0965092402	7	0	0	0	2	MenAfriVac	0
Unchecked	1	0	Unchecked	Yes	No growth	1	9.2703627652	9	1	0	0	2	Typbar_TCV	0
Unchecked	1	0	Unchecked	No		1	3.6495550992	3	1		0	1	Typbar_TCV	1
Unchecked	0	0	Checked	No		1	7.1704312115	7	1		0	2	MenAfriVac	1
Unchecked	0	0	Unchecked	Yes	No growth	1	3.6906228611	3	1	0	0	1	MenAfriVac	0
Unchecked	0	0	Unchecked	No		1	3.3921971253	3	1		0	1	MenAfriVac	1
Checked	0	0	Unchecked	No		2	1.4428473648	1	0		0	0	MenAfriVac	1
Unchecked	0	0	Checked	Yes	No growth	2	1.9685147159	1	0	0	0	0	Typbar_TCV	0
Unchecked	1	0	Unchecked	No		2	8.167008898	8	0		0	2	Typbar_TCV	1
Unchecked	0	0	Unchecked	Yes	No growth	3	2.6639288159	2	1	0	1	1	MenAfriVac	0
Unchecked	1	0	Unchecked	No		1	2.726899384	2	1		0	1	MenAfriVac	1
Unchecked	1	0	Unchecked	Yes	No growth	2	2.4476386037	2	1	0	0	1	MenAfriVac	0
Unchecked	1	0	Unchecked	Yes	No growth	0	3.2908966461	3	1	0	0	1	MenAfriVac	0
Unchecked	1	0	Unchecked	No		3	2.3901437372	2	1		0	1	MenAfriVac	1
Unchecked	0	0	Unchecked	Yes	No growth	4	5.8015058179	5	1	0	0	2	MenAfriVac	0
Unchecked	0	0	Unchecked	Yes	No growth	2	3.7234770705	3	1	0	0	1	Typbar_TCV	0
Unchecked	1	0	Unchecked	Yes	No growth	2	3.5646817248	3	1	0	0	1	MenAfriVac	0
Unchecked	0	0	Checked	No		3	3.9698836413	3	0		0	1	MenAfriVac	1
Unchecked	1	0	Unchecked	Yes	No growth	3	5.5660506502	5	0	0	0	2	MenAfriVac	0
Checked	1	0	Unchecked	Yes	No growth	6	10.384668036	10	0	0	0	3	MenAfriVac	0
Unchecked	1	0	Unchecked	Yes	No growth	1	8.8706365503	8	1	0	0	2	MenAfriVac	0
Unchecked	1	0	Unchecked	Yes	No growth	3	14.387405886	14	0	0	0	3	MenAfriVac	0
Unchecked	1	0	Unchecked	Yes	No growth	2	3.7754962355	3	0	0	0	1	MenAfriVac	0
Checked	0	0	Unchecked	Yes	No growth	3	13.467488022	13	0	0	0	3	MenAfriVac	0
Unchecked	1	0	Unchecked	Yes	No growth	2	5.4510609172	5	0	0	0	2	MenAfriVac	0
Checked	0	0	Unchecked	Yes	No growth	2	3.5455167693	3	1	0	1	1	MenAfriVac	0
Unchecked	0	0	Checked	Yes	Other	1	2.7159479808	2	1	0	0	1	Typbar_TCV	0
Unchecked	1	0	Unchecked	Yes	No growth	5	3.9178644764	3	0	0	0	1	Typbar_TCV	0
Unchecked	1	0	Unchecked	No		1	10.381930185	10	1		0	3	MenAfriVac	1
Checked	0	0	Unchecked	Yes	No growth	4	7.8685831622	7	1	0	1	2	Typbar_TCV	0
Checked	0	0	Unchecked	Yes	S.Typhi	5	7.4332648871	7	1	1	0	2	MenAfriVac	0
Unchecked	0	0	Checked	Yes	No growth	7	7.4934976044	7	1	0	0	2	MenAfriVac	0
Unchecked	1	0	Unchecked	Yes	No growth	2	3.7672826831	3	1	0	0	1	Typbar_TCV	0
Unchecked	1	0	Unchecked	Yes	No growth	3	15.110198494	15	0	0	0	3	Typbar_TCV	0
Unchecked	0	0	Checked	Yes	No growth	2	7.6002737851	7	0	0	0	2	Typbar_TCV	0
Unchecked	1	0	Unchecked	No		2	2.7679671458	2	0		0	1	MenAfriVac	1
Checked	0	0	Unchecked	Yes	No growth	3	4.8815879535	4	0	0	1	1	MenAfriVac	0
Unchecked	0	0	Unchecked	Yes	No growth	3	4.6954140999	4	0	0	0	1	Typbar_TCV	0
Unchecked	0	0	Unchecked	Yes	No growth	3	5.2511978097	5	1	0	0	2	Typbar_TCV	0
Unchecked	0	0	Unchecked	No		2	5.4757015743	5	0		0	2	Typbar_TCV	1
Unchecked	1	0	Unchecked	Yes	No growth	2	5.144421629	5	0	0	0	2	Typbar_TCV	0
Unchecked	1	0	Unchecked	Yes	No growth	2	9.4866529774	9	0	0	0	2	Typbar_TCV	0
Unchecked	1	0	Unchecked	No		1	2.9815195072	2	1		0	1	Typbar_TCV	1
Checked	1	0	Unchecked	Yes	No growth	2	15.290896646	15	0	0	0	3	Typbar_TCV	0
Unchecked	1	0	Unchecked	Yes	No growth	3	2.9021218344	2	0	0	0	1	MenAfriVac	0
Unchecked	0	0	Unchecked	No		2	10.92128679	10	0		0	3	MenAfriVac	1
Unchecked	0	0	Checked	Yes	No growth	4	3.1923340178	3	0	0	0	1	Typbar_TCV	0
Checked	0	0	Unchecked	No		1	2.8199863107	2	1		0	1	Typbar_TCV	1
Unchecked	1	0	Unchecked	No		2	10.26146475	10	0		0	3	MenAfriVac	1
Unchecked	1	0	Unchecked	Yes	No growth	0	6.1629021218	6	1	0	0	2	Typbar_TCV	0
Unchecked	0	0	Unchecked	Yes	Pending	2	6.9295003422	6	0		0	2	Typbar_TCV	1
Unchecked	1	0	Unchecked	Yes	No growth	2	3.4277891855	3	0	0	0	1	Typbar_TCV	0
Unchecked	1	0	Unchecked	No		1	1.0130047912	1	1		0	0	MenAfriVac	1
Unchecked	0	0	Checked	No		2	1.6153319644	1	0		0	0	MenAfriVac	1
Unchecked	1	0	Unchecked	Yes	No growth	2	0.9253935661	0	1	0	0	0	MenAfriVac	0
Unchecked	1	0	Unchecked	Yes	No growth	2	1.2895277207	1	1	0	0	0	MenAfriVac	0
Unchecked	0	0	Unchecked	No		1	6.160164271	6	1		0	2	MenAfriVac	1
Unchecked	0	0	Checked	Yes	No growth	3	9.5742642026	9	0	0	1	2	MenAfriVac	0
Unchecked	1	0	Unchecked	No		3	2.6091718001	2	1		0	1	MenAfriVac	1
Unchecked	1	0	Unchecked	No		1	6.0725530459	6	1		0	2	MenAfriVac	1
Unchecked	1	1	Unchecked	Yes	No growth	1	7.40862423	7	1	0	0	2	MenAfriVac	0
Unchecked	1	0	Unchecked	Yes	No growth	3	2.9815195072	2	0	0	0	1	MenAfriVac	0
Unchecked	1	0	Unchecked	Yes	No growth	2	2.4996577687	2	1	0	0	1	MenAfriVac	0
Unchecked	0	0	Unchecked	No		2	5.8179329227	5	1		0	2	Typbar_TCV	1
Unchecked	0	0	Checked	Yes	Other	2	5.0732375086	5	1	0	0	2	Typbar_TCV	0
Unchecked	0	0	Checked	Yes	No growth	0	5.8370978782	5	1	0	0	2	Typbar_TCV	0
Unchecked	1	0	Unchecked	Yes	No growth	2	4.9034907598	4	1	0	0	1	MenAfriVac	0
Unchecked	0	0	Unchecked	Yes	No growth	1	3.5537303217	3	1	0	0	1	Typbar_TCV	0
Unchecked	1	0	Unchecked	No		3	3.6030116359	3	0		0	1	Typbar_TCV	1
Unchecked	1	0	Checked	No		0	4.1724845996	4	1		0	1	Typbar_TCV	1
Unchecked	0	0	Checked	Yes	No growth	4	5.0787132101	5	0	0	0	2	Typbar_TCV	0
Unchecked	1	0	Unchecked	No		3	5.4702258727	5	0		0	2	Typbar_TCV	1
Unchecked	1	0	Checked	Yes	No growth	2	1.4455852156	1	0	0	1	0	Typbar_TCV	0
Unchecked	0	0	Checked	No		2	7.3292265572	7	1		0	2	MenAfriVac	1
Checked	0	0	Unchecked	Yes	No growth	2	1.6098562628	1	1	0	0	0	Typbar_TCV	0
Checked	1	0	Unchecked	Yes	No growth	4	8.8651608487	8	0	0	1	2	MenAfriVac	0
Unchecked	1	0	Unchecked	Yes	No growth	3	9.3141683778	9	0	0	0	2	MenAfriVac	0
Unchecked	1	0	Unchecked	Yes	S.Typhi	0	12.960985626	12	1	1	0	3	Typbar_TCV	0
Unchecked	0	0	Unchecked	Yes	No growth	3	2.1054072553	2	0	0	0	1	Typbar_TCV	0
Unchecked	0	0	Checked	Yes	No growth	1	2.1081451061	2	1	0	0	1	MenAfriVac	0
Unchecked	1	0	Unchecked	Yes	No growth	3	12.676249144	12	0	0	0	3	Typbar_TCV	0
Checked	0	0	Unchecked	Yes	No growth	4	12.925393566	12	0	0	0	3	MenAfriVac	0
Checked	0	0	Unchecked	Yes	No growth	4	3.613963039	3	0	0	0	1	Typbar_TCV	0
Unchecked	1	0	Unchecked	Yes	No growth	7	8.3121149897	8	0	0	0	2	MenAfriVac	0
Checked	0	0	Unchecked	Yes	No growth	7	6.4804928131	6	0	0	1	2	Typbar_TCV	0
Checked	1	0	Unchecked	Yes	No growth	5	7.7782340862	7	0	0	0	2	Typbar_TCV	0
Unchecked	1	0	Unchecked	Yes	No growth	2	8.2436687201	8	0	0	0	2	Typbar_TCV	0
Unchecked	1	0	Checked	No		0	4.0821355236	4	1		0	1	Typbar_TCV	1
Unchecked	1	1	Unchecked	Yes	No growth	0	2.1382614648	2	1	0	0	1	Typbar_TCV	0
Checked	0	0	Unchecked	Yes	No growth	2	2.379192334	2	0	0	0	1	Typbar_TCV	0
Unchecked	1	0	Unchecked	Yes	No growth	2	2.6967830253	2	1	0	0	1	Typbar_TCV	0
Unchecked	1	0	Unchecked	Yes	No growth	5	3.0581793292	3	0	0	0	1	Typbar_TCV	0
Unchecked	1	0	Unchecked	No		4	2.5270362765	2	0		0	1	Typbar_TCV	1
Unchecked	0	0	Unchecked	Yes	Pending	3	3.0554414784	3	1		0	1	Typbar_TCV	1
Unchecked	1	0	Unchecked	Yes	Pending	2	3.1649555099	3	0		0	1	Typbar_TCV	1
Checked	1	0	Unchecked	Yes	No growth	3	5.0485968515	5	1	0	0	2	MenAfriVac	0
Unchecked	0	0	Checked	Yes	No growth	1	1.8370978782	1	1	0	0	0	MenAfriVac	0
Unchecked	0	0	Unchecked	No		3	5.1389459274	5	1		0	2	Typbar_TCV	1
Unchecked	0	0	Checked	No		2	9.2019164956	9	0		0	2	MenAfriVac	1
Unchecked	0	0	Unchecked	No		0	4.0301163587	4	1		0	1	MenAfriVac	1
Unchecked	1	0	Unchecked	No		1	5.0075290897	5	1		0	2	Typbar_TCV	1
Unchecked	0	0	Checked	No		3	1.9904175222	1	0		0	0	MenAfriVac	1
Unchecked	1	0	Unchecked	Yes	No growth	2	2.5297741273	2	1	0	0	1	MenAfriVac	0
Unchecked	1	0	Unchecked	Yes	No growth	7	1.6919917864	1	0	0	0	0	Typbar_TCV	0
Unchecked	1	0	Checked	No		3	2.288843258	2	0		0	1	MenAfriVac	1
Checked	0	0	Unchecked	Yes	No growth	7	8.5229295003	8	1	0	1	2	MenAfriVac	0
Unchecked	0	0	Unchecked	No		4	3.2525667351	3	0		0	1	MenAfriVac	1
Checked	0	0	Unchecked	Yes	No growth	1	8.6379192334	8	1	0	0	2	MenAfriVac	0
Unchecked	1	0	Checked	Yes	No growth	0	1.4757015743	1	1	0	0	0	MenAfriVac	0
Unchecked	0	0	Unchecked	Yes	No growth	0	1.6536618754	1	1	0	0	0	MenAfriVac	0
Unchecked	0	0	Checked	No		3	1.5331964408	1	0		0	0	MenAfriVac	1
Unchecked	1	0	Checked	Yes	No growth	5	0.9965776865	0	0	0	0	0	MenAfriVac	0
Unchecked	0	0	Unchecked	Yes	Other	1	1.363449692	1	1	0	0	0	MenAfriVac	0
Unchecked	0	0	Checked	Yes	No growth	3	6.8610540726	6	0	0	0	2	MenAfriVac	0
Unchecked	1	0	Unchecked	Yes	No growth	1	3.0581793292	3	1	0	0	1	Typbar_TCV	0
Checked	0	0	Unchecked	Yes	No growth	1	3.9534565366	3	1	0	0	1	MenAfriVac	0
Unchecked	1	0	Unchecked	No		3	9.4428473648	9	0		0	2	MenAfriVac	1
Unchecked	1	0	Unchecked	Yes	No growth	3	3.5154004107	3	0	0	0	1	MenAfriVac	0
Unchecked	1	0	Unchecked	Yes	No growth	4	2.4804928131	2	1	0	0	1	Typbar_TCV	0
Unchecked	0	0	Checked	Yes	No growth	3	5.158110883	5	0	0	0	2	Typbar_TCV	0
Unchecked	1	0	Unchecked	Yes	No growth	1	1.9876796715	1	1	0	0	0	MenAfriVac	0
Unchecked	0	0	Unchecked	Yes	No growth	4	2.2477754962	2	0	0	0	1	MenAfriVac	0
Unchecked	0	0	Unchecked	No		2	2.8062970568	2	1		0	1	MenAfriVac	1
Unchecked	1	0	Unchecked	No		3	3.2580424367	3	0		0	1	MenAfriVac	1
Unchecked	1	0	Unchecked	No		2	3.266255989	3	0		1	1	MenAfriVac	1
Checked	1	0	Unchecked	Yes	No growth	4	1.735797399	1	0	0	0	0	Typbar_TCV	0
Unchecked	1	0	Unchecked	Yes	Pending	0	2.6940451745	2	1		1	1	MenAfriVac	1
Unchecked	0	0	Checked	Yes	No growth	2	4.1149897331	4	0	0	0	1	MenAfriVac	0
Unchecked	1	0	Unchecked	Yes	No growth	3	6.9952087611	6	0	0	1	2	MenAfriVac	0
Unchecked	0	0	Checked	Yes	No growth	2	2.7323750856	2	1	0	1	1	Typbar_TCV	0
Unchecked	0	0	Unchecked	No		2	5.3360711841	5	0		0	2	Typbar_TCV	1
Unchecked	1	0	Unchecked	Yes	No growth	2	9.8699520876	9	0	0	0	2	MenAfriVac	0
Checked	1	0	Unchecked	Yes	No growth	3	4.4873374401	4	0	0	0	1	MenAfriVac	0
Unchecked	1	0	Checked	Yes	No growth	1	5.363449692	5	1	0	0	2	MenAfriVac	0
Unchecked	0	0	Checked	No		2	4.5776865161	4	0		0	1	MenAfriVac	1
Unchecked	1	0	Unchecked	Yes	Other	0	5.8042436687	5	1	0	0	2	MenAfriVac	0
Unchecked	1	0	Unchecked	Yes	No growth	3	2.765229295	2	0	0	0	1	MenAfriVac	0
Unchecked	0	0	Checked	No		3	6.1245722108	6	0		1	2	Typbar_TCV	1
Unchecked	1	0	Unchecked	No		4	3.2607802875	3	0		0	1	Typbar_TCV	1
Unchecked	1	0	Unchecked	Yes	No growth	3	3.5208761123	3	0	0	1	1	MenAfriVac	0
Unchecked	0	0	Checked	Yes	No growth	2	4.7830253251	4	0	0	0	1	MenAfriVac	0
Unchecked	1	0	Checked	Yes	No growth	1	6.0862422998	6	1	0	0	2	Typbar_TCV	0
Unchecked	1	0	Unchecked	Yes	No growth	3	2.0396988364	2	0	0	0	1	MenAfriVac	0
Unchecked	1	0	Unchecked	Yes	No growth	3	7.7535934292	7	0	0	0	2	Typbar_TCV	0
Checked	0	0	Unchecked	Yes	No growth	4	12.583162218	12	1	0	0	3	MenAfriVac	0
Unchecked	1	0	Unchecked	No		3	2.8774811773	2	0		0	1	MenAfriVac	1
Unchecked	1	0	Unchecked	Yes	No growth	3	2.4613278576	2	1	0	0	1	MenAfriVac	0
Unchecked	1	0	Checked	Yes	No growth	3	4.4791238877	4	0	0	0	1	MenAfriVac	0
Unchecked	1	0	Unchecked	Yes	No growth	2	4.9582477755	4	0	0	0	1	MenAfriVac	0
Unchecked	0	0	Checked	No		2	5.0458590007	5	0		0	2	MenAfriVac	1
Unchecked	1	0	Unchecked	Yes	No growth	1	1.7713894593	1	1	0	0	0	MenAfriVac	0
Unchecked	1	0	Unchecked	Yes	No growth	1	3.1019849418	3	1	0	0	1	Typbar_TCV	0
Unchecked	1	0	Checked	Yes	No growth	3	3.498973306	3	0	0	0	1	Typbar_TCV	0
Unchecked	1	0	Unchecked	No		2	3.0335386721	3	0		0	1	Typbar_TCV	1
Unchecked	1	0	Unchecked	Yes	No growth	3	5.7631759069	5	0	0	0	2	Typbar_TCV	0
Unchecked	1	0	Unchecked	Yes	No growth	3	3.7919233402	3	0	0	1	1	Typbar_TCV	0
Checked	1	0	Unchecked	Yes		3	4.3504449008	4	1		0	1	Typbar_TCV	1
Unchecked	1	0	Unchecked	Yes	Pending	2	6.2176591376	6	0		0	2	Typbar_TCV	1
Unchecked	1	0	Unchecked	No		2	3.6577686516	3	0		0	1	MenAfriVac	1
Unchecked	1	0	Unchecked	No		3	4.0136892539	4	0		0	1	MenAfriVac	1
Unchecked	0	0	Checked	Yes	No growth	3	3.5126625599	3	1	0	0	1	Typbar_TCV	0
Unchecked	1	0	Checked	Yes	No growth	3	8.8761122519	8	0	0	0	2	MenAfriVac	0
Checked	0	0	Unchecked	Yes	No growth	1	11.074606434	11	1	0	0	3	Typbar_TCV	0
Unchecked	0	0	Unchecked	Yes	No growth	3	8.1177275838	8	0	0	0	2	MenAfriVac	0
Unchecked	0	0	Checked	Yes	No growth	3	3.6002737851	3	1	0	0	1	Typbar_TCV	0
Unchecked	0	0	Checked	No		3	3.9726214921	3	0		0	1	Typbar_TCV	1
Unchecked	0	0	Unchecked	Yes	No growth	5	3.0636550308	3	0	0	0	1	Typbar_TCV	0
Unchecked	1	0	Unchecked	Yes	No growth	3	9.6481861739	9	0	0	0	2	Typbar_TCV	0
Unchecked	0	0	Checked	No		0	4.6379192334	4	1		0	1	MenAfriVac	1
Unchecked	1	0	Unchecked	Yes	No growth	5	2.674880219	2	0	0	0	1	MenAfriVac	0
Unchecked	1	0	Unchecked	Yes	No growth	2	2.392881588	2	0	0	1	1	MenAfriVac	0
Unchecked	0	0	Checked	No		2	7.7563312799	7	0		0	2	MenAfriVac	1
Checked	0	0	Unchecked	Yes	No growth	4	5.7056810404	5	1	0	0	2	Typbar_TCV	0
Unchecked	1	0	Unchecked	Yes	No growth	1	2.3216974675	2	1	0	0	1	Typbar_TCV	0
Unchecked	0	1	Unchecked	Yes	No growth	2	7.4825462012	7	1	0	0	2	MenAfriVac	0
Unchecked	0	0	Unchecked	Yes	No growth	3	6.1683778234	6	1	0	0	2	Typbar_TCV	0
Checked	0	0	Unchecked	Yes	No growth	2	12.424366872	12	1	0	0	3	MenAfriVac	0
Unchecked	1	0	Checked	Yes	No growth	1	5.5715263518	5	1	0	0	2	Typbar_TCV	0
Unchecked	0	0	Unchecked	Yes	No growth	3	3.6440793977	3	0	0	0	1	Typbar_TCV	0
Checked	1	0	Unchecked	Yes	No growth	3	8.7419575633	8	0	0	0	2	Typbar_TCV	0
Unchecked	1	0	Checked	Yes	No growth	2	8.9472963723	8	1	0	0	2	Typbar_TCV	0
Unchecked	0	0	Unchecked	Yes	No growth	5	4.0574948665	4	1	0	1	1	MenAfriVac	0
Unchecked	1	0	Unchecked	No		1	2.173853525	2	1		0	1	MenAfriVac	1
Unchecked	0	1	Unchecked	Yes	No growth	3	6.5242984257	6	0	0	0	2	MenAfriVac	0
Unchecked	0	0	Checked	No		2	14.436687201	14	0		0	3	MenAfriVac	1
Unchecked	0	0	Unchecked	Yes	No growth	2	1.2511978097	1	0	0	0	0	Typbar_TCV	0
Unchecked	1	0	Checked	No		3	6.045174538	6	0		0	2	Typbar_TCV	1
Unchecked	0	0	Checked	No		2	1.3798767967	1	0		0	0	MenAfriVac	1
Unchecked	1	0	Unchecked	Yes	No growth	3	8.4572210815	8	1	0	0	2	MenAfriVac	0
Unchecked	0	0	Checked	Yes	No growth	3	5.3716632444	5	1	0	0	2	Typbar_TCV	0
Unchecked	1	0	Unchecked	Yes	No growth	2	5.5989048597	5	1	0	0	2	Typbar_TCV	0
Unchecked	1	1	Unchecked	Yes	No growth	4	5.826146475	5	0	0	0	2	MenAfriVac	0
Unchecked	0	0	Checked	No		1	5.8179329227	5	1		0	2	MenAfriVac	1
Unchecked	1	0	Unchecked	No		4	3.3839835729	3	0		0	1	MenAfriVac	1
Unchecked	1	0	Unchecked	No		2	4.4271047228	4	0		0	1	MenAfriVac	1
Unchecked	1	0	Unchecked	Yes	No growth	3	1.0787132101	1	0	0	0	0	Typbar_TCV	0
Checked	0	0	Unchecked	No		3	1.5550992471	1	1		0	0	Typbar_TCV	1
Checked	1	0	Unchecked	Yes	No growth	7	3.1540041068	3	0	0	0	1	MenAfriVac	0
Checked	0	0	Unchecked	Yes	No growth	7	2.045174538	2	0	0	0	1	Typbar_TCV	0
Unchecked	1	0	Unchecked	Yes	No growth	2	6.1820670773	6	1	0	0	2	Typbar_TCV	0
Unchecked	0	0	Unchecked	Yes	No growth	1	10.658453114	10	1	0	0	3	Typbar_TCV	0
Unchecked	1	0	Unchecked	Yes	No growth	2	8.2162902122	8	1	0	0	2	Typbar_TCV	0
Checked	0	0	Unchecked	Yes	S.Typhi	3	4.6570841889	4	0	1	0	1	MenAfriVac	0
Checked	0	0	Unchecked	Yes	No growth	2	9.3853524983	9	0	0	0	2	Typbar_TCV	0
Unchecked	0	1	Unchecked	Yes	No growth	1	8.4928131417	8	1	0	0	2	Typbar_TCV	0
Checked	0	0	Unchecked	Yes	No growth	2	1.4839151266	1	0	0	0	0	Typbar_TCV	0
Unchecked	0	0	Checked	No		3	1.5934291581	1	0		0	0	Typbar_TCV	1
Checked	0	0	Unchecked	Yes	No growth	3	8.7036276523	8	1	0	0	2	Typbar_TCV	0
Unchecked	0	0	Checked	Yes	No growth	0	4	4	1	0	0	1	Typbar_TCV	0
Unchecked	0	0	Checked	No		1	4.5284052019	4	1		0	1	Typbar_TCV	1
Unchecked	1	0	Unchecked	Yes	Other	4	3.9342915811	3	0	0	0	1	MenAfriVac	0
Unchecked	0	0	Checked	Yes	No growth	3	4.4845995893	4	1	0	0	1	MenAfriVac	0
Unchecked	0	0	Checked	No		2	4.3422313484	4	0		1	1	MenAfriVac	1
Checked	0	0	Unchecked	Yes	No growth	5	4.4681724846	4	0	0	1	1	MenAfriVac	0
Unchecked	1	0	Checked	Yes	No growth	3	11.030800821	11	0	0	0	3	Typbar_TCV	0
Unchecked	0	0	Unchecked	Yes	No growth	2	5.8918548939	5	0	0	0	2	MenAfriVac	0
Unchecked	1	0	Unchecked	Yes	No growth	3	6.3600273785	6	1	0	0	2	MenAfriVac	0
Unchecked	0	0	Checked	Yes	No growth	3	3.4004106776	3	1	0	0	1	MenAfriVac	0
Unchecked	1	0	Unchecked	No		2	10.217659138	10	0		0	3	Typbar_TCV	1
Unchecked	0	0	Checked	Yes	No growth	4	5.3032169747	5	0	0	0	2	MenAfriVac	0
Unchecked	1	0	Unchecked	No		2	5.8973305955	5	1		0	2	MenAfriVac	1
Unchecked	0	0	Checked	Yes	No growth	1	4.3148528405	4	1	0	0	1	MenAfriVac	0
Unchecked	1	0	Unchecked	Yes	No growth	3	6.46954141	6	0	0	1	2	Typbar_TCV	0
Unchecked	1	0	Unchecked	Yes	Pending	1	6.7488021903	6	1		0	2	Typbar_TCV	1
Unchecked	0	0	Unchecked	Yes	No growth	2	1.711156742	1	0	0	0	0	Typbar_TCV	0
Unchecked	0	0	Unchecked	Yes	No growth	1	1.839835729	1	1	0	0	0	Typbar_TCV	0
Unchecked	0	0	Unchecked	Yes	No growth	2	3.0499657769	3	0	0	0	1	MenAfriVac	0
Unchecked	1	0	Unchecked	Yes	No growth	2	3.4524298426	3	0	0	0	1	MenAfriVac	0
Unchecked	1	0	Unchecked	No		3	3.6550308008	3	0		0	1	MenAfriVac	1
Unchecked	1	0	Unchecked	Yes	No growth	1	3.3127994524	3	1	0	0	1	Typbar_TCV	0
Unchecked	1	0	Unchecked	Yes	No growth	3	3.8028747433	3	0	0	0	1	Typbar_TCV	0
Unchecked	0	0	Checked	No		1	4.1341546886	4	1		0	1	Typbar_TCV	1
Unchecked	0	0	Unchecked	Yes	No growth	1	3.9698836413	3	1	0	0	1	Typbar_TCV	0
Unchecked	1	0	Unchecked	No		5	2.0752908966	2	0		0	1	MenAfriVac	1
Unchecked	1	0	Unchecked	Yes	No growth	4	7.1321013005	7	1	0	1	2	MenAfriVac	0
Unchecked	1	0	Unchecked	No		4	3.8740588638	3	0		0	1	Typbar_TCV	1
Checked	0	0	Unchecked	Yes	No growth	3	13.648186174	13	0	0	1	3	MenAfriVac	0
Unchecked	1	0	Checked	Yes	Other	1	6.6338124572	6	1	0	0	2	Typbar_TCV	0
Unchecked	1	0	Unchecked	No		2	7.2197125257	7	1		0	2	Typbar_TCV	1
Unchecked	1	0	Checked	No		2	2.7789185489	2	0		0	1	Typbar_TCV	1
Unchecked	0	0	Unchecked	Yes	No growth	2	1.7686516085	1	1	0	0	0	MenAfriVac	0
Checked	0	0	Unchecked	No		2	1.5879534565	1	1		0	0	MenAfriVac	1
Unchecked	0	0	Checked	No		1	1.9000684463	1	1		0	0	MenAfriVac	1
Checked	0	0	Unchecked	Yes	No growth	3	6.8227241615	6	0	0	0	2	MenAfriVac	0
Unchecked	0	0	Checked	Yes	No growth	2	5.7522245038	5	0	0	0	2	MenAfriVac	0
Checked	1	0	Unchecked	Yes	No growth	2	5.2375085558	5	1	0	0	2	Typbar_TCV	0
Unchecked	0	0	Unchecked	Yes	No growth	2	8.2108145106	8	1	0	0	2	MenAfriVac	0
Unchecked	1	0	Unchecked	Yes	No growth	4	6.1793292266	6	0	0	0	2	Typbar_TCV	0
Unchecked	0	0	Unchecked	No		2	2.9678302533	2	0		0	1	MenAfriVac	1
Checked	0	0	Unchecked	Yes	No growth	3	13.089664613	13	1	0	0	3	MenAfriVac	0
Unchecked	0	0	Checked	Yes	No growth	2	13.631759069	13	1	0	0	3	MenAfriVac	0
Unchecked	1	0	Unchecked	No		2	4.0164271047	4	0		0	1	Typbar_TCV	1
Unchecked	1	0	Unchecked	No		2	4.0082135524	4	0		0	1	MenAfriVac	1
Unchecked	1	0	Unchecked	Yes	No growth	2	2.7871321013	2	0	0	0	1	MenAfriVac	0
Unchecked	1	0	Checked	No		4	2.9869952088	2	0		0	1	MenAfriVac	1
Unchecked	0	0	Unchecked	Yes	No growth	5	8.462696783	8	1	0	0	2	MenAfriVac	0
Checked	0	0	Unchecked	Yes	No growth	3	5.0102669405	5	1	0	0	2	Typbar_TCV	0
Unchecked	0	0	Checked	No		2	13.032169747	13	0		1	3	Typbar_TCV	1
Unchecked	1	0	Unchecked	No		0	7.1430527036	7	1		0	2	MenAfriVac	1
Unchecked	0	0	Checked	No		3	5.1006160164	5	0		1	2	MenAfriVac	1
Checked	0	0	Unchecked	Yes	No growth	6	14.910335387	14	0	0	0	3	Typbar_TCV	0
Unchecked	0	0	Checked	Yes	No growth	2	2.9103353867	2	0	0	0	1	MenAfriVac	0
Checked	0	0	Unchecked	Yes	S.Typhi	3	9.5742642026	9	0	1	0	2	MenAfriVac	0
Unchecked	1	0	Unchecked	Yes	No growth	1	14.168377823	14	1	0	1	3	Typbar_TCV	0
Unchecked	0	1	Unchecked	Yes	No growth	3	10.362765229	10	0	0	0	3	Typbar_TCV	0
Unchecked	1	0	Unchecked	Yes	No growth	2	12.711841205	12	1	0	0	3	Typbar_TCV	0
Unchecked	0	0	Checked	Yes	No growth	3	5.3497604381	5	0	0	0	2	MenAfriVac	0
Unchecked	1	0	Checked	Yes	No growth	3	2.546201232	2	1	0	0	1	MenAfriVac	0
Unchecked	1	0	Unchecked	Yes		2	7.4058863792	7	0		0	2	Typbar_TCV	1
Checked	1	0	Unchecked	No		4	4.3203285421	4	0		0	1	MenAfriVac	1
Unchecked	0	0	Checked	No		2	5.4455852156	5	1		0	2	MenAfriVac	1
Unchecked	0	0	Checked	Yes	No growth	0	0.8131416838	0	1	0	0	0	Typbar_TCV	0
Unchecked	0	0	Checked	No		1	12.585900068	12	1		0	3	Typbar_TCV	1
Unchecked	0	0	Checked	Yes	No growth	3	4.629705681	4	0	0	0	1	MenAfriVac	0
Unchecked	1	0	Checked	No		1	1.8754277892	1	1		0	0	MenAfriVac	1
Unchecked	1	0	Unchecked	No		0	10.669404517	10	1		0	3	MenAfriVac	1
Unchecked	1	0	Unchecked	Yes	No growth	1	4.5065023956	4	1	0	0	1	Typbar_TCV	0
Unchecked	1	0	Unchecked	Yes	No growth	0	4.9637234771	4	1	0	0	1	Typbar_TCV	0
Unchecked	0	0	Checked	No		2	4.4079397673	4	1		0	1	Typbar_TCV	1
Unchecked	1	0	Unchecked	No		1	4.9500342231	4	1		0	1	Typbar_TCV	1
Unchecked	0	0	Unchecked	Yes	No growth	2	8.6735112936	8	0	0	0	2	MenAfriVac	0
Unchecked	1	0	Unchecked	No		1	10.151950719	10	1		0	3	MenAfriVac	1
Unchecked	0	0	Checked	Yes	No growth	1	2.7460643395	2	1	0	0	1	Typbar_TCV	0
Checked	0	0	Unchecked	Yes	No growth	0	4.4572210815	4	1	0	0	1	MenAfriVac	0
Unchecked	1	0	Unchecked	Yes	Pending	2	8.501026694	8	0		0	2	MenAfriVac	1
Unchecked	0	0	Unchecked	No		2	10.417522245	10	0		0	3	MenAfriVac	1
Unchecked	1	0	Unchecked	Yes	Pending	3	3.3018480493	3	1		0	1	MenAfriVac	1
Unchecked	1	0	Unchecked	Yes	No growth	2	3.742642026	3	0	0	1	1	Typbar_TCV	0
Checked	0	0	Unchecked	Yes	No growth	4	6.6529774127	6	0	0	0	2	MenAfriVac	0
Unchecked	1	0	Unchecked	Yes	No growth	1	10.948665298	10	1	0	0	3	MenAfriVac	0
Unchecked	0	0	Unchecked	No		0	11.488021903	11	1		0	3	MenAfriVac	1
Unchecked	0	0	Unchecked	Yes	No growth	4	1.4757015743	1	0	0	0	0	MenAfriVac	0
Checked	0	0	Unchecked	Yes	No growth	6	3.5154004107	3	1	0	0	1	MenAfriVac	0
Unchecked	1	0	Unchecked	Yes	No growth	0	8.1752224504	8	1	0	0	2	Typbar_TCV	0
Unchecked	0	0	Unchecked	Yes	No growth	4	1.8590006845	1	0	0	0	0	Typbar_TCV	0
Unchecked	0	0	Checked	Yes	No growth	5	3.5701574264	3	0	0	0	1	Typbar_TCV	0
Unchecked	0	0	Unchecked	Yes	Pending	4	4.1232032854	4	1		0	1	Typbar_TCV	1
Unchecked	1	0	Unchecked	No		1	3.7262149213	3	1		0	1	Typbar_TCV	1
Unchecked	1	0	Unchecked	Yes	No growth	2	4.2600958248	4	0	0	0	1	Typbar_TCV	0
Unchecked	0	0	Checked	Yes	No growth	2	9.7631759069	9	0	0	1	2	Typbar_TCV	0
Checked	0	0	Unchecked	Yes	No growth	0	7.9589322382	7	1	0	0	2	MenAfriVac	0
Checked	1	0	Unchecked	Yes	S.Typhi	3	15.603011636	15	1	1	0	3	MenAfriVac	0
Unchecked	1	0	Unchecked	Yes	No growth	4	14.228610541	14	0	0	1	3	MenAfriVac	0
Unchecked	1	0	Unchecked	Yes	No growth	1	14.57357974	14	1	0	0	3	MenAfriVac	0
Unchecked	0	0	Checked	No		3	3.241615332	3	0		0	1	MenAfriVac	1
Unchecked	0	0	Unchecked	Yes	Pending	2	3.8083504449	3	1		0	1	MenAfriVac	1
Unchecked	0	0	Checked	Yes	No growth	5	3.1293634497	3	1	0	1	1	Typbar_TCV	0
Unchecked	1	0	Unchecked	Yes	No growth	2	8.0273785079	8	1	0	1	2	MenAfriVac	0
Unchecked	0	0	Checked	Yes	No growth	1	4.9144421629	4	1	0	0	1	Typbar_TCV	0
Unchecked	1	0	Unchecked	Yes	No growth	2	5.4455852156	5	0	0	0	2	Typbar_TCV	0
Unchecked	1	0	Unchecked	No		1	5.5167693361	5	1		0	2	Typbar_TCV	1
Checked	0	0	Unchecked	Yes	No growth	0	15.121149897	15	1	0	0	3	MenAfriVac	0
Unchecked	1	0	Unchecked	No		0	0.8459958932	0	1		0	0	MenAfriVac	1
Unchecked	1	0	Unchecked	No		1	5.4428473648	5	1		0	2	Typbar_TCV	1
Checked	0	0	Unchecked	Yes	S.Typhi	3	5.8288843258	5	0	1	0	2	MenAfriVac	0
Unchecked	0	0	Unchecked	No		3	2.417522245	2	0		1	1	MenAfriVac	1
Checked	0	0	Unchecked	Yes	No growth	4	3.0335386721	3	1	0	0	1	MenAfriVac	0
Checked	0	0	Unchecked	Yes	Other	2	16.090349076	16	1	0	0	3	MenAfriVac	0
Checked	1	0	Unchecked	No		4	4.4517453799	4	0		0	1	Typbar_TCV	1
Unchecked	1	0	Checked	Yes	No growth	2	2.5790554415	2	0	0	0	1	Typbar_TCV	0
Unchecked	0	0	Unchecked	Yes	No growth	2	1.0650239562	1	0	0	0	0	Typbar_TCV	0
Checked	0	0	Unchecked	No		4	2.2915811088	2	1		0	1	Typbar_TCV	1
Unchecked	1	0	Unchecked	Yes	No growth	1	2.0533880903	2	1	0	0	1	Typbar_TCV	0
Unchecked	1	0	Unchecked	Yes	No growth	1	2.9623545517	2	1	0	0	1	Typbar_TCV	0
Unchecked	1	0	Unchecked	No		3	4.2518822724	4	0		0	1	MenAfriVac	1
Unchecked	0	0	Unchecked	Yes	No growth	1	6.3381245722	6	1	0	0	2	Typbar_TCV	0
Unchecked	1	0	Unchecked	Yes	No growth	1	4.3668720055	4	1	0	0	1	MenAfriVac	0
Unchecked	0	0	Unchecked	No		3	4.0027378508	4	0		0	1	MenAfriVac	1
Unchecked	1	0	Unchecked	No		2	4.8350444901	4	0		0	1	MenAfriVac	1
Unchecked	0	0	Unchecked	Yes	No growth	1	2.2778918549	2	1	0	0	1	MenAfriVac	0
Unchecked	0	0	Unchecked	No		1	2.6310746064	2	1		0	1	MenAfriVac	1
Unchecked	1	0	Unchecked	Yes	No growth	0	6.6995208761	6	1	0	1	2	MenAfriVac	0
Unchecked	0	0	Unchecked	Yes	No growth	4	8.0821355236	8	0	0	0	2	Typbar_TCV	0
Unchecked	0	0	Checked	Yes	No growth	4	3.5290896646	3	0	0	0	1	MenAfriVac	0
Unchecked	1	0	Unchecked	No		0	2.4147843943	2	1		0	1	MenAfriVac	1
Unchecked	1	0	Checked	Yes	No growth	2	12.769336071	12	0	0	0	3	MenAfriVac	0
Unchecked	1	0	Checked	Yes	No growth	0	13.418206708	13	1	0	0	3	MenAfriVac	0
Unchecked	0	0	Unchecked	Yes	No growth	2	16.45174538	16	0	0	1	3	Typbar_TCV	0
Unchecked	1	0	Unchecked	Yes	No growth	2	5.2703627652	5	1	0	0	2	Typbar_TCV	0
Unchecked	1	0	Unchecked	Yes	No growth	1	14.420260096	14	1	0	0	3	Typbar_TCV	0
Unchecked	1	0	Unchecked	Yes	No growth	2	11.518138261	11	0	0	1	3	MenAfriVac	0
Unchecked	0	0	Unchecked	Yes	No growth	2	2.0232717317	2	0	0	0	1	Typbar_TCV	0
Checked	0	0	Unchecked	Yes	No growth	4	2.598220397	2	0	0	1	1	Typbar_TCV	0
Unchecked	1	0	Unchecked	No		1	2.9760438056	2	1		0	1	MenAfriVac	1
Checked	0	0	Unchecked	Yes	No growth	3	3.0088980151	3	1	0	1	1	Typbar_TCV	0
Unchecked	1	0	Unchecked	No		3	3.4661190965	3	0		0	1	Typbar_TCV	1
Unchecked	1	0	Checked	No		4	4.7364818617	4	0		0	1	Typbar_TCV	1
Unchecked	0	0	Unchecked	No		1	5.1553730322	5	1		0	2	Typbar_TCV	1
Unchecked	1	0	Checked	No		0	1.4318959617	1	1		0	0	Typbar_TCV	1
Unchecked	1	0	Unchecked	No		4	2.1629021218	2	0		0	1	Typbar_TCV	1
Unchecked	1	0	Unchecked	No		3	11.753593429	11	0		0	3	MenAfriVac	1
Unchecked	1	0	Unchecked	Yes	No growth	6	9.7056810404	9	0	0	0	2	Typbar_TCV	0
Unchecked	0	0	Checked	Yes	No growth	3	12.971937029	12	0	0	0	3	MenAfriVac	0
Unchecked	1	0	Unchecked	Yes	No growth	2	12.199863107	12	1	0	0	3	MenAfriVac	0
Unchecked	1	0	Unchecked	No		3	2.083504449	2	1		0	1	Typbar_TCV	1
Unchecked	0	0	Unchecked	Yes	No growth	3	12.988364134	12	0	0	0	3	MenAfriVac	0
Unchecked	1	0	Unchecked	No		4	13.431895962	13	1		0	3	MenAfriVac	1
Unchecked	1	0	Unchecked	Yes	No growth	1	13.80698152	13	1	0	0	3	Typbar_TCV	0
Unchecked	1	0	Checked	Yes	Other	1	1.7248459959	1	1	0	0	0	Typbar_TCV	0
Unchecked	1	0	Unchecked	No		0	2.0123203285	2	1		0	1	Typbar_TCV	1
Unchecked	1	0	Unchecked	Yes	No growth	3	2.4093086927	2	1	0	0	1	MenAfriVac	0
Unchecked	0	0	Checked	Yes	No growth	1	2.0506502396	2	1	0	0	1	MenAfriVac	0
Unchecked	1	0	Unchecked	No		2	2.7980835044	2	1		0	1	Typbar_TCV	1
Checked	1	0	Unchecked	Yes	No growth	4	15.937029432	15	0	0	0	3	MenAfriVac	0
Checked	0	0	Unchecked	Yes	No growth	3	13.683778234	13	0	0	0	3	Typbar_TCV	0
Unchecked	0	0	Unchecked	Yes	No growth	6	13.095140315	13	1	0	0	3	Typbar_TCV	0
Unchecked	1	0	Unchecked	Yes	No growth	4	2.1902806297	2	1	0	1	1	Typbar_TCV	0
Checked	0	0	Unchecked	No		1	1.7303216975	1	1		0	0	Typbar_TCV	1
Unchecked	0	0	Checked	No		1	2.264202601	2	1		1	1	Typbar_TCV	1
Unchecked	0	0	Checked	No		2	2.5516769336	2	1		0	1	Typbar_TCV	1
Checked	0	1	Unchecked	Yes	S.Typhi	3	6.2751540041	6	0	1	0	2	MenAfriVac	0
Unchecked	1	0	Unchecked	No		3	6.0698151951	6	0		0	2	MenAfriVac	1
Checked	1	0	Unchecked	Yes	No growth	3	6.2915811088	6	1	0	0	2	MenAfriVac	0
Checked	1	0	Unchecked	No		1	10.529774127	10	1		0	3	Typbar_TCV	1
Unchecked	0	0	Unchecked	Yes	No growth	2	4.9253935661	4	0	0	0	1	Typbar_TCV	0
Unchecked	0	0	Checked	Yes	No growth	2	9.6344969199	9	0	0	0	2	Typbar_TCV	0
Unchecked	1	0	Unchecked	Yes	No growth	0	12.046543463	12	1	0	0	3	MenAfriVac	0
Checked	0	0	Unchecked	Yes	S.Typhi	4	8.1341546886	8	0	1	0	2	Typbar_TCV	0
Unchecked	1	0	Unchecked	No		2	8.1232032854	8	0		0	2	Typbar_TCV	1
Unchecked	0	0	Checked	Yes	No growth	1	8.3504449008	8	1	0	0	2	MenAfriVac	0
Checked	0	0	Unchecked	No		4	4.3175906913	4	0		0	1	MenAfriVac	1
Unchecked	1	0	Unchecked	No		2	15.471594798	15	0		0	3	MenAfriVac	1
Unchecked	1	0	Checked	Yes	No growth	3	9.5468856947	9	1	0	0	2	Typbar_TCV	0
Unchecked	1	0	Unchecked	Yes	No growth	1	12.52019165	12	1	0	0	3	MenAfriVac	0
Unchecked	0	0	Checked	Yes	No growth	1	7.0198494182	7	1	0	1	2	Typbar_TCV	0
Unchecked	0	1	Unchecked	Yes	Pending	0	7.6167008898	7	1		0	2	Typbar_TCV	1
Checked	0	0	Unchecked	Yes	No growth	1	3.9288158795	3	1	0	0	1	MenAfriVac	0
Unchecked	1	0	Unchecked	Yes	No growth	3	4.1642710472	4	0	0	0	1	MenAfriVac	0
Unchecked	0	0	Checked	Yes	No growth	3	3.8083504449	3	0	0	0	1	Typbar_TCV	0
Checked	0	0	Unchecked	Yes	No growth	2	4.0876112252	4	1	0	0	1	Typbar_TCV	0
Unchecked	0	0	Checked	No		2	3.832991102	3	0		0	1	Typbar_TCV	1
Unchecked	1	0	Unchecked	Yes	No growth	3	8.6214921287	8	1	0	1	2	MenAfriVac	0
Unchecked	1	0	Unchecked	Yes	No growth	2	3.1759069131	3	1	0	0	1	MenAfriVac	0
Unchecked	1	0	Unchecked	Yes	No growth	3	10.094455852	10	0	0	0	3	Typbar_TCV	0
Unchecked	1	0	Checked	Yes	No growth	4	1.5112936345	1	0	0	0	0	Typbar_TCV	0
Unchecked	0	0	Unchecked	Yes	No growth	0	1.6317590691	1	1	0	0	0	MenAfriVac	0
Unchecked	1	0	Unchecked	Yes	Pending	6	2.3983572895	2	0		0	1	MenAfriVac	1
Unchecked	0	0	Unchecked	Yes	No growth	4	3.0444900753	3	0	0	1	1	MenAfriVac	0
Unchecked	1	0	Unchecked	No		0	8.5256673511	8	1		0	2	MenAfriVac	1
Unchecked	0	0	Unchecked	Yes	No growth	0	3.4004106776	3	1	0	1	1	Typbar_TCV	0
Unchecked	1	0	Checked	No		3	3.0280629706	3	0		0	1	Typbar_TCV	1
Unchecked	0	0	Checked	Yes	No growth	1	6.1300479124	6	1	0	0	2	Typbar_TCV	0
Checked	0	0	Unchecked	Yes	No growth	7	6.2313483915	6	0	0	1	2	MenAfriVac	0
Unchecked	1	0	Unchecked	Yes	No growth	4	1.0266940452	1	1	0	0	0	Typbar_TCV	0
Unchecked	1	0	Unchecked	Yes	No growth	3	1.3497604381	1	0	0	0	0	Typbar_TCV	0
Checked	0	0	Unchecked	Yes	No growth	5	4.5092402464	4	0	0	1	1	Typbar_TCV	0
Unchecked	1	0	Checked	No		2	4.4982888433	4	0		0	1	Typbar_TCV	1
Unchecked	1	0	Unchecked	No		5	2.674880219	2	0		0	1	Typbar_TCV	1
Unchecked	1	0	Unchecked	No		3	2.9349760438	2	0		0	1	Typbar_TCV	1
Checked	0	0	Unchecked	Yes	No growth	6	12.8678987	12	0	0	1	3	Typbar_TCV	0
Unchecked	0	0	Checked	Yes		0	2.8993839836	2	1		0	1	Typbar_TCV	1
Unchecked	0	0	Unchecked	Yes	No growth	3	10.165639973	10	0	0	0	3	MenAfriVac	0
Unchecked	0	0	Checked	Yes	No growth	2	10.316221766	10	0	0	0	3	MenAfriVac	0
Unchecked	1	0	Unchecked	Yes	No growth	3	8.7392197125	8	0	0	1	2	Typbar_TCV	0
Unchecked	0	0	Checked	Yes	No growth	0	1.7330595483	1	1	0	0	0	MenAfriVac	0
Unchecked	1	0	Unchecked	Yes	No growth	3	5.4893908282	5	0	0	0	2	Typbar_TCV	0
Unchecked	0	0	Unchecked	Yes	No growth	2	7.832991102	7	0	0	0	2	MenAfriVac	0
Unchecked	1	0	Unchecked	No		1	8.0273785079	8	1		0	2	Typbar_TCV	1
Unchecked	0	0	Unchecked	Yes		3	8.167008898	8	1		1	2	Typbar_TCV	1
Unchecked	1	0	Unchecked	Yes	No growth	0	5.1197809719	5	1	0	0	2	MenAfriVac	0
Unchecked	1	0	Unchecked	Yes	No growth	1	5.4702258727	5	1	0	0	2	MenAfriVac	0
Checked	0	0	Unchecked	Yes	No growth	3	11.797399042	11	1	0	0	3	Typbar_TCV	0
Unchecked	0	0	Checked	Yes	No growth	2	3.9726214921	3	0	0	0	1	Typbar_TCV	0
Checked	0	0	Unchecked	No		4	10.579055441	10	0		0	3	MenAfriVac	1
Unchecked	1	0	Unchecked	Yes	No growth	1	3.613963039	3	1	0	0	1	MenAfriVac	0
Unchecked	1	0	Checked	Yes	No growth	3	5.1252566735	5	0	0	0	2	Typbar_TCV	0
Unchecked	0	0	Checked	Yes	No growth	3	3.9452429843	3	0	0	0	1	MenAfriVac	0
Checked	0	0	Unchecked	Yes	No growth	1	5.5140314853	5	1	0	0	2	MenAfriVac	0
Checked	0	0	Checked	Yes	No growth	4	11.115674196	11	0	0	0	3	MenAfriVac	0
Checked	0	0	Unchecked	Yes	No growth	1	6.4531143053	6	1	0	0	2	MenAfriVac	0
Unchecked	1	0	Unchecked	Yes	No growth	1	2.0889801506	2	1	0	0	1	Typbar_TCV	0
Unchecked	1	0	Checked	Yes	No growth	2	3.9726214921	3	0	0	0	1	Typbar_TCV	0
Unchecked	0	0	Checked	Yes	No growth	2	1.9219712526	1	0	0	0	0	MenAfriVac	0
Unchecked	0	0	Checked	Yes	No growth	3	7.1321013005	7	0	0	0	2	Typbar_TCV	0
Unchecked	0	0	Unchecked	No		4	3.0198494182	3	0		0	1	Typbar_TCV	1
Unchecked	1	0	Unchecked	Yes	No growth	1	12.561259411	12	1	0	1	3	MenAfriVac	0
Unchecked	0	0	Checked	Yes	No growth	3	12.717316906	12	0	0	0	3	MenAfriVac	0
Unchecked	0	0	Checked	No		5	3.2005475702	3	0		0	1	MenAfriVac	1
Unchecked	0	0	Unchecked	Yes	No growth	2	9.5797399042	9	1	0	0	2	MenAfriVac	0
Unchecked	0	0	Checked	Yes	No growth	4	7.8302532512	7	0	0	0	2	Typbar_TCV	0
Unchecked	0	0	Unchecked	Yes	No growth	2	8.8377823409	8	0	0	0	2	Typbar_TCV	0
Unchecked	0	0	Checked	No		1	4.052019165	4	1		0	1	Typbar_TCV	1
Unchecked	1	0	Unchecked	Yes	Pending	2	7.794661191	7	0		0	2	MenAfriVac	1
Checked	1	0	Unchecked	Yes	No growth	2	13.174537988	13	0	0	0	3	MenAfriVac	0
Unchecked	0	0	Unchecked	Yes	No growth	0	1.4784394251	1	1	0	0	0	Typbar_TCV	0
Unchecked	0	1	Unchecked	Yes	No growth	2	14.762491444	14	0	0	0	3	MenAfriVac	0
Unchecked	1	0	Unchecked	Yes	No growth	1	3.1211498973	3	1	0	0	1	Typbar_TCV	0
Unchecked	0	0	Unchecked	Yes	No growth	1	2.8145106092	2	1	0	0	1	Typbar_TCV	0
Checked	0	0	Unchecked	No		0	11.904175222	11	1		0	3	MenAfriVac	1
Unchecked	1	0	Checked	No		1	6.4914442163	6	1		0	2	Typbar_TCV	1
Unchecked	0	0	Checked	Yes	No growth	1	2.8774811773	2	1	0	1	1	MenAfriVac	0
Checked	0	0	Unchecked	No		2	2.6611909651	2	0		0	1	MenAfriVac	1
Unchecked	1	0	Unchecked	Yes	No growth	3	14.01779603	14	0	0	0	3	Typbar_TCV	0
Unchecked	0	0	Unchecked	Yes	No growth	3	4.2765229295	4	0	0	0	1	Typbar_TCV	0
Unchecked	0	0	Unchecked	Yes	No growth	2	1.9958932238	1	0	0	0	0	Typbar_TCV	0
Unchecked	0	0	Unchecked	No		3	1.8507871321	1	0		1	0	Typbar_TCV	1
Checked	0	0	Unchecked	Yes	No growth	3	9.3935660507	9	0	0	0	2	MenAfriVac	0
Checked	1	0	Unchecked	No		3	8.4873374401	8	1		0	2	Typbar_TCV	1
Unchecked	1	0	Unchecked	Yes	No growth	3	11.06091718	11	1	0	1	3	MenAfriVac	0
Unchecked	1	0	Unchecked	Yes	No growth	2	3.0937713895	3	0	0	0	1	MenAfriVac	0
Checked	1	0	Unchecked	Yes	No growth	3	8.8213552361	8	0	0	1	2	MenAfriVac	0
Checked	1	0	Unchecked	No		3	3.5975359343	3	1		0	1	MenAfriVac	1
Checked	0	0	Unchecked	Yes	No growth	7	3.9370294319	3	0	0	1	1	Typbar_TCV	0
Unchecked	1	0	Checked	No		0	2.6173853525	2	1		0	1	Typbar_TCV	1
Unchecked	1	0	Unchecked	Yes	No growth	2	6.6967830253	6	1	0	0	2	Typbar_TCV	0
Unchecked	1	0	Unchecked	Yes	No growth	1	5.7522245038	5	1	0	0	2	Typbar_TCV	0
Unchecked	1	0	Unchecked	Yes	No growth	2	6.3819301848	6	0	0	0	2	Typbar_TCV	0
Checked	0	0	Unchecked	Yes	S.Typhi	6	8.0355920602	8	1	1	0	2	MenAfriVac	0
Unchecked	1	0	Unchecked	Yes	No growth	3	3.1676933607	3	0	0	0	1	Typbar_TCV	0
Checked	1	0	Unchecked	No		3	1.6810403833	1	0		0	0	MenAfriVac	1
Checked	0	0	Unchecked	Yes	No growth	5	9.2128678987	9	0	0	0	2	Typbar_TCV	0
Checked	0	0	Unchecked	No		7	3.0773442847	3	0		0	1	Typbar_TCV	1
Unchecked	1	0	Unchecked	Yes	No growth	0	4.1040383299	4	1	0	0	1	MenAfriVac	0
Unchecked	1	0	Unchecked	No		2	2.7378507871	2	0		1	1	Typbar_TCV	1
Unchecked	1	0	Unchecked	No		2	8.1916495551	8	1		0	2	MenAfriVac	1
Checked	1	1	Unchecked	Yes	No growth	3	5.1170431211	5	1	0	0	2	Typbar_TCV	0
Unchecked	0	0	Unchecked	No		2	10.001368925	10	0		0	3	MenAfriVac	1
Checked	1	0	Unchecked	Yes	No growth	1	3.1293634497	3	1	0	0	1	MenAfriVac	0
Checked	0	0	Unchecked	Yes	No growth	1	8.4325804244	8	1	0	0	2	MenAfriVac	0
Checked	0	0	Unchecked	No		1	8.180698152	8	1		0	2	MenAfriVac	1
Unchecked	1	0	Unchecked	No		1	10.455852156	10	1		0	3	MenAfriVac	1
Checked	1	0	Unchecked	No		3	6.8884325804	6	1		0	2	MenAfriVac	1
Unchecked	0	0	Checked	Yes	No growth	2	9.3716632444	9	1	0	0	2	MenAfriVac	0
Unchecked	1	0	Checked	Yes	No growth	3	15.186858316	15	0	0	0	3	Typbar_TCV	0
Unchecked	1	0	Unchecked	Yes	No growth	1	7.2826830938	7	1	0	1	2	Typbar_TCV	0
Unchecked	0	0	Unchecked	Yes	No growth	2	14.576317591	14	0	0	0	3	Typbar_TCV	0
Checked	0	0	Checked	No		1	3.0116358658	3	1		0	1	MenAfriVac	1
Unchecked	1	0	Unchecked	Yes	No growth	3	10.067077344	10	1	0	0	3	Typbar_TCV	0
Unchecked	1	0	Unchecked	Yes	No growth	3	14.943189596	14	0	0	0	3	Typbar_TCV	0
Unchecked	0	0	Unchecked	Yes	No growth	2	8.1013004791	8	0	0	0	2	MenAfriVac	0
Unchecked	0	0	Checked	Yes	No growth	6	6.8391512663	6	0	0	0	2	Typbar_TCV	0
Unchecked	1	0	Unchecked	Yes	No growth	3	2.3189596167	2	0	0	0	1	Typbar_TCV	0
Unchecked	0	0	Unchecked	No		2	2.6529774127	2	1		0	1	Typbar_TCV	1
Checked	1	0	Unchecked	Yes	No growth	4	8.1204654346	8	0	0	0	2	MenAfriVac	0
Checked	1	0	Unchecked	No		2	8.1177275838	8	1		0	2	MenAfriVac	1
Checked	1	0	Unchecked	Yes	No growth	3	9.9958932238	9	1	0	0	2	Typbar_TCV	0
Unchecked	1	0	Unchecked	No		1	9.993155373	9	1		0	2	Typbar_TCV	1
Unchecked	0	0	Checked	Yes	No growth	1	9.7823408624	9	1	0	0	2	MenAfriVac	0
Unchecked	0	0	Checked	Yes	No growth	3	1.7987679671	1	0	0	0	0	MenAfriVac	0
Unchecked	0	0	Unchecked	No		2	1.6509240246	1	0		0	0	MenAfriVac	1
Checked	1	0	Unchecked	Yes	No growth	1	4.553045859	4	1	0	0	1	MenAfriVac	0
Checked	1	0	Unchecked	Yes	No growth	2	11.189596167	11	1	0	0	3	MenAfriVac	0
Checked	1	0	Unchecked	Yes	No growth	5	11.68788501	11	1	0	0	3	MenAfriVac	0
Unchecked	1	0	Unchecked	No		3	11.170431211	11	0		0	3	MenAfriVac	1
Unchecked	1	0	Unchecked	Yes	No growth	1	6.2915811088	6	1	0	0	2	Typbar_TCV	0
Unchecked	1	0	Unchecked	Yes	No growth	2	8.3613963039	8	0	0	0	2	Typbar_TCV	0
Unchecked	0	0	Checked	Yes	Pending	4	8.462696783	8	0		1	2	Typbar_TCV	1
Unchecked	1	0	Unchecked	No		2	1.7467488022	1	0		1	0	Typbar_TCV	1
Unchecked	1	0	Unchecked	No		5	1.9685147159	1	0		0	0	Typbar_TCV	1
Unchecked	1	0	Unchecked	No		1	2.6173853525	2	1		0	1	Typbar_TCV	1
Unchecked	0	0	Checked	Yes	No growth	1	3.4798083504	3	1	0	0	1	Typbar_TCV	0
Unchecked	0	0	Unchecked	Yes	No growth	1	4.5749486653	4	1	0	0	1	Typbar_TCV	0
Checked	1	0	Unchecked	Yes	No growth	3	4.8432580424	4	1	0	0	1	Typbar_TCV	0
Unchecked	1	0	Unchecked	No		1	4.3039014374	4	1		0	1	Typbar_TCV	1
Checked	1	0	Unchecked	Yes	No growth	3	1.2019164956	1	1	0	0	0	Typbar_TCV	0
Unchecked	0	0	Unchecked	Yes	No growth	1	2.1327857632	2	1	0	0	1	Typbar_TCV	0
Unchecked	1	0	Unchecked	No		1	2.6557152635	2	1		0	1	MenAfriVac	1
Unchecked	0	0	Unchecked	Yes	No growth	1	1.9685147159	1	1	0	0	0	MenAfriVac	0
Unchecked	0	0	Unchecked	Yes	No growth	3	1.8206707734	1	0	0	0	0	MenAfriVac	0
Unchecked	1	0	Checked	Yes	No growth	1	1.9110198494	1	1	0	0	0	MenAfriVac	0
Checked	0	0	Unchecked	Yes	S.Typhi	5	3.022587269	3	0	1	0	1	MenAfriVac	0
Unchecked	1	0	Unchecked	No		2	4.6735112936	4	0		0	1	MenAfriVac	1
Unchecked	1	0	Unchecked	Yes	No growth	3	3.3073237509	3	1	0	0	1	Typbar_TCV	0
Unchecked	1	0	Unchecked	No		0	8.128678987	8	1		1	2	MenAfriVac	1
Checked	0	0	Unchecked	Yes	No growth	3	2.1656399726	2	0	0	0	1	MenAfriVac	0
Unchecked	1	0	Unchecked	No		2	3.0006844627	3	0		0	1	MenAfriVac	1
Unchecked	1	0	Unchecked	Yes	No growth	3	3.112936345	3	0	0	0	1	Typbar_TCV	0
Unchecked	1	0	Unchecked	Yes	No growth	2	1.8836413415	1	0	0	0	0	MenAfriVac	0
Unchecked	1	0	Unchecked	No		3	2.4038329911	2	1		0	1	MenAfriVac	1
Unchecked	1	0	Unchecked	Yes	No growth	3	8.7967145791	8	0	0	0	2	Typbar_TCV	0
Checked	1	0	Unchecked	Yes	No growth	5	9.4483230664	9	0	0	0	2	Typbar_TCV	0
Checked	1	0	Unchecked	No		3	9.4373716632	9	0		0	2	Typbar_TCV	1
Unchecked	1	0	Unchecked	Yes	No growth	3	7.7152635181	7	1	0	0	2	Typbar_TCV	0
Checked	0	0	Unchecked	Yes	No growth	4	4.2354551677	4	1	0	0	1	Typbar_TCV	0
Checked	0	0	Unchecked	Yes	No growth	6	12.676249144	12	0	0	1	3	MenAfriVac	0
Unchecked	1	0	Unchecked	No		2	6.6940451745	6	0		0	2	MenAfriVac	1
Unchecked	0	0	Unchecked	Yes	No growth	4	3.5701574264	3	0	0	0	1	MenAfriVac	0
Unchecked	0	0	Unchecked	Yes	No growth	1	4.0711841205	4	1	0	0	1	MenAfriVac	0
Unchecked	1	0	Unchecked	No		4	1.6372347707	1	0		0	0	MenAfriVac	1
Unchecked	1	0	Unchecked	Yes	No growth	1	2.379192334	2	1	0	0	1	MenAfriVac	0
Unchecked	1	0	Unchecked	Yes	No growth	1	2.6255989049	2	1	0	0	1	MenAfriVac	0
Unchecked	0	0	Checked	No		0	2.5653661875	2	1		0	1	MenAfriVac	1
Unchecked	1	0	Unchecked	No		2	3.3511293634	3	1		0	1	MenAfriVac	1
Unchecked	0	0	Checked	No		2	3.0417522245	3	0		0	1	Typbar_TCV	1
Unchecked	1	0	Unchecked	No		3	2.2778918549	2	0		0	1	Typbar_TCV	1
Unchecked	1	0	Unchecked	Yes	No growth	4	7.4113620808	7	1	0	0	2	Typbar_TCV	0
Checked	0	0	Unchecked	Yes	No growth	4	10.965092402	10	1	0	0	3	MenAfriVac	0
Unchecked	1	0	Unchecked	Yes	No growth	2	14.691307324	14	1	0	0	3	Typbar_TCV	0
Unchecked	1	0	Unchecked	Yes	No growth	2	12.873374401	12	0	0	0	3	MenAfriVac	0
Unchecked	0	0	Checked	No		2	1.3223819302	1	0		0	0	Typbar_TCV	1
Checked	0	0	Unchecked	No		2	5.697467488	5	1		0	2	Typbar_TCV	1
Checked	1	0	Unchecked	Yes	No growth	4	13.270362765	13	0	0	0	3	MenAfriVac	0
Unchecked	1	0	Unchecked	No		1	8.977412731	8	1		0	2	Typbar_TCV	1
Checked	0	0	Unchecked	Yes	Pending	4	5.6427104723	5	1		1	2	Typbar_TCV	1
Checked	0	0	Unchecked	Yes	No growth	2	12.714579055	12	0	0	0	3	Typbar_TCV	0
Unchecked	1	0	Unchecked	No		3	7.4907597536	7	0		0	2	MenAfriVac	1
Unchecked	0	1	Unchecked	Yes	No growth	5	5.2703627652	5	0	0	0	2	MenAfriVac	0
Unchecked	1	0	Unchecked	No		1	4.6160164271	4	1		0	1	MenAfriVac	1
Unchecked	1	0	Unchecked	Yes	No growth	2	5.1115674196	5	0	0	0	2	MenAfriVac	0
Unchecked	0	0	Checked	No		3	8.0328542094	8	0		0	2	Typbar_TCV	1
Unchecked	0	0	Checked	Yes	No growth	2	3.0006844627	3	0	0	0	1	MenAfriVac	0
Checked	1	0	Unchecked	Yes	No growth	3	4.038329911	4	0	0	1	1	Typbar_TCV	0
Unchecked	0	0	Checked	Yes	No growth	3	6.9185489391	6	1	0	0	2	MenAfriVac	0
Unchecked	1	0	Checked	No		2	1.1279945243	1	0		0	0	MenAfriVac	1
Checked	1	0	Unchecked	Yes	No growth	5	5.8206707734	5	1	0	0	2	MenAfriVac	0
Unchecked	1	0	Unchecked	Yes	No growth	4	6.1765913758	6	1	0	0	2	MenAfriVac	0
Unchecked	0	0	Checked	Yes	No growth	5	6.4804928131	6	0	0	0	2	MenAfriVac	0
Unchecked	0	0	Checked	No		3	6.4147843943	6	0		0	2	MenAfriVac	1
Unchecked	0	0	Unchecked	No		2	6.7241615332	6	0		0	2	MenAfriVac	1
Unchecked	1	0	Unchecked	Yes	No growth	3	5.18275154	5	0	0	0	2	MenAfriVac	0
Unchecked	1	0	Unchecked	Yes	No growth	3	3.2991101985	3	0	0	0	1	MenAfriVac	0
Checked	0	0	Unchecked	Yes	No growth	0	7.5592060233	7	1	0	0	2	MenAfriVac	0
Unchecked	1	0	Checked	Yes	No growth	2	5.6563997262	5	0	0	0	2	Typbar_TCV	0
Unchecked	1	0	Unchecked	Yes	No growth	1	3.0691307324	3	1	0	0	1	Typbar_TCV	0
Unchecked	1	0	Unchecked	Yes	No growth	3	8.0438056126	8	0	0	0	2	Typbar_TCV	0
Unchecked	1	0	Unchecked	Yes	No growth	1	6.81724846	6	1	0	1	2	Typbar_TCV	0
Unchecked	1	0	Checked	No		0	6.8090349076	6	1		0	2	Typbar_TCV	1
Unchecked	1	0	Unchecked	Yes	Other	1	4.9965776865	4	1	0	1	1	Typbar_TCV	0
Unchecked	0	0	Unchecked	No		7	1.3990417522	1	0		0	0	Typbar_TCV	1
Unchecked	1	0	Unchecked	Yes	No growth	3	3.5482546201	3	1	0	0	1	Typbar_TCV	0
Unchecked	1	0	Unchecked	Yes	No growth	3	7.7973990418	7	0	0	0	2	MenAfriVac	0
Unchecked	0	0	Checked	Yes	No growth	2	4.5749486653	4	0	0	1	1	MenAfriVac	0
Unchecked	0	0	Checked	No		1	4.5722108145	4	1		0	1	MenAfriVac	1
Unchecked	0	0	Unchecked	No		1	5.0130047912	5	1		0	2	MenAfriVac	1
Unchecked	1	0	Checked	No		2	8.7008898015	8	1		0	2	MenAfriVac	1
Unchecked	1	0	Unchecked	No		3	6.7570157426	6	1		0	2	Typbar_TCV	1
Unchecked	1	0	Unchecked	Yes	No growth	1	2.984257358	2	1	0	0	1	MenAfriVac	0
Unchecked	1	0	Unchecked	No		4	2.6173853525	2	1		0	1	MenAfriVac	1
Checked	0	0	Unchecked	Yes	Pending	5	4.2245037645	4	1		0	1	Typbar_TCV	1
[truncated: 392 more rows]
